# Supplementary material for: Multi-omics analysis of glucose-mediated signaling by a moonlighting Gβ protein Asc1/RACK1
Source: PLoS Genet. 2021 Jul 2;17(7):e1009640. doi: 10.1371/journal.pgen.1009640 (PMC8282090; doi:10.1371/journal.pgen.1009640)
Supplement: S1 Table — (XLSX) [file pgen.1009640.s016.xlsx]

## Sheet: Concentration-Transcriptomics
ID	Description	setSize	enrichmentScore	NES	pvalue	p.adjust	rank	leading_edge	core_enrichment
sce03008	Ribosome biogenesis in eukaryotes	84	-0.64193	-2.00702	0.000151492	0.00843262	1708	tags=65%, list=29%, signal=47%	852982/850872/854221/851548/850326/9164932/9164923/854152/856126/850796/855514/855591/850797/856687/856471/855439/855884/850883/851200/856459/856063/855500/850837/850625/855977/856553/852089/856575/850709/855649/853376/853458/851939/856012/854487/851113/856723/851924/851125/853335/853029/855118/854881/855789/850820/850422/852007/850919/852060/856603/855280/9164981/9164985/9164990/9164988
sce00190	Oxidative phosphorylation	72	-0.730552	-2.22922	0.000154727	0.00843262	514	tags=54%, list=9%, signal=50%	855675/856689/851492/850685/850727/852684/851002/853095/854231/850593/856390/853716/856131/853273/856321/853709/855298/856027/852142/851892/851758/856448/851560/852235/854622/854893/854077/852327/853853/852177/851983/853585/855857/851111/852688/854583/854627/854584/854598

## Sheet: Concentration-Metabolomics
X	Total_Size	Hits	Sig_Hits	Mummichog_Pvals	GSEA_Pvals	Combined_Pvals
Purine metabolism	26	26	12	0.1144	0.00189	0.00205
Fructose and mannose metabolism	5	5	4	0.04576	0.0121	0.00471
Amino sugar and nucleotide sugar metabolism	3	3	3	0.03773	0.02637	0.00787
Galactose metabolism	3	3	3	0.03773	0.02637	0.00787
Glutathione metabolism	5	5	5	0.00398	0.5444	0.01546
Tyrosine metabolism	4	4	2	0.4187	0.00797	0.02236
Arginine biosynthesis	11	11	5	0.2998	0.01174	0.0234
Biotin metabolism	2	2	2	0.1139	0.03368	0.02518
Aminoacyl-tRNA biosynthesis	15	15	7	0.208	0.02823	0.03604
Starch and sucrose metabolism	4	4	3	0.1139	0.05777	0.03964
Phosphatidylinositol signaling system	2	2	2	0.1139	0.06262	0.04239

## Sheet: Concentration-Integration
pathway	Total	Expected	Hits	Raw.p	FDR.adj.p	Impact	genehits	metabhits
Oxidative phosphorylation	88	3.2717	25	2.8755e-16	3.1343e-14	0.010989	25	0
Galactose metabolism	70	2.6025	20	2.9335e-13	1.5988e-11	0.65517	4	16
ABC transporters	145	5.3909	24	3.6175e-10	1.3144e-08	0	0	24
Glycolysis or Gluconeogenesis	87	3.2345	14	2.9425e-06	8.0184e-05	1.3898	7	7
Fructose and mannose metabolism	77	2.8627	13	3.875e-06	8.1759e-05	0.71429	3	10
Starch and sucrose metabolism	78	2.8999	13	4.5005e-06	8.1759e-05	0.94286	7	6
Arginine biosynthesis	40	1.4871	8	8.6824e-05	0.0012392	0.78947	3	5
Pentose phosphate pathway	63	2.3422	10	9.0948e-05	0.0012392	1.0351	3	7
Purine metabolism	152	5.6511	16	0.00014029	0.0016991	0.59322	4	12
Amino sugar and nucleotide sugar metabolism	141	5.2422	14	0.00067269	0.0073323	0.35	2	12
beta-Alanine metabolism	45	1.673	7	0.0011995	0.011886	0.70732	3	4
Alanine, aspartate and glutamate metabolism	60	2.2307	8	0.0015294	0.013892	0.90385	3	5
Cysteine and methionine metabolism	106	3.9409	11	0.0017741	0.014875	0.22523	3	8
Citrate cycle (TCA cycle)	52	1.9333	7	0.0028404	0.022115	0.72093	7	0

## Sheet: Sensitivity-Transcriptomics
ID	Description	setSize	enrichmentScore	NES	pvalue	p.adjust	rank	leading_edge	core_enrichment
sce00510	N-Glycan biosynthesis	30	0.660213	2.1687	0.000280348	0.00498126	1500	tags=63%, list=25%, signal=48%	852625/855874/850746/855026/854270/854762/851366/854989/852362/855764/852545/852407/856313/852530/853595/852924/852862/856716/855679
sce00513	Various types of N-glycan biosynthesis	31	0.621026	2.05511	0.000280426	0.00498126	1648	tags=71%, list=27%, signal=52%	852625/850746/853256/854270/852845/856718/851366/854989/852362/855764/856675/854925/852407/853538/856057/853595/852862/856054/856716/855679/853253/852835
sce03030	DNA replication	31	0.619921	2.05146	0.000280426	0.00498126	1517	tags=71%, list=25%, signal=53%	852385/852258/850980/853500/856680/855621/853747/851266/853821/852245/855459/852501/851391/854392/851456/853462/856130/855404/852383/855426/852673/854059
sce00970	Aminoacyl-tRNA biosynthesis	40	0.721798	2.52704	0.000290529	0.00498126	978	tags=57%, list=16%, signal=48%	853640/850522/851861/850749/856160/853097/854732/852418/856007/851587/856145/851942/855943/853181/852986/854056/856412/852270/852202/855474/856000/850388/854513
sce00270	Cysteine and methionine metabolism	43	0.60916	2.17331	0.000292483	0.00498126	1163	tags=53%, list=19%, signal=43%	851221/850295/856766/850616/851010/856615/850877/852113/855444/852691/853994/854105/856825/853481/853344/856234/850664/850668/856182/853794/854108/852672/855021
sce00500	Starch and sucrose metabolism	41	-0.635616	-2.01536	0.000304646	0.00498126	1166	tags=63%, list=19%, signal=51%	853199/851848/854872/851007/851564/856705/854644/852286/853830/853932/852920/856289/850962/852423/850317/853214/852602/856314/854635/852128/855131/854362/850569/850614/853235/853209
sce00052	Galactose metabolism	24	-0.743597	-2.11324	0.000319898	0.00498126	420	tags=38%, list=7%, signal=35%	850317/853214/852602/854635/852128/855131/850614/853235/853209
sce04111	Cell cycle - yeast	130	0.501225	2.1908	0.000410678	0.00559548	1249	tags=44%, list=21%, signal=35%	856236/855427/855239/853283/852062/852180/852119/853003/851209/852258/853002/855950/854981/850540/850980/850589/851925/856680/850297/850585/851191/856847/853422/853513/851761/850334/852931/853371/850907/850656/850977/854765/854423/855013/854550/855549/851724/853760/853148/851430/854370/854938/851691/852431/854786/854700/852457/852501/853252/851554/855460/853439/856130/851457/852984/852990/850775
sce03430	Mismatch repair	20	0.701046	2.08886	0.000521241	0.0063128	1517	tags=80%, list=25%, signal=60%	852385/854063/855642/850454/853500/851266/851671/855203/851391/854392/851456/853462/855404/852383/855426/854059
sce00100	Steroid biosynthesis	18	0.684449	1.98505	0.00282704	0.0308147	331	tags=39%, list=6%, signal=37%	855029/852951/856398/852883/855242/852872/855003

## Sheet: Sensitivity-Metabolomics
X	Total_Size	Hits	Sig_Hits	Mummichog_Pvals	GSEA_Pvals	Combined_Pvals
Fructose and mannose metabolism	5	5	5	0.00117	0.4356	0.00438
Glycolysis / Gluconeogenesis	4	4	4	0.00469	0.5635	0.01834
Methane metabolism	6	6	5	0.0056	0.5574	0.02114
Porphyrin and chlorophyll metabolism	7	7	5	0.01561	0.5212	0.04728

## Sheet: Sensitivity-Integration
pathway	Total	Expected	Hits	Raw.p	FDR.adj.p	Impact	genehits	metabhits
Glycolysis or Gluconeogenesis	87	7.5356	25	3.7875e-08	2.3197e-06	2.1356	15	10
Galactose metabolism	70	6.0631	22	4.2563e-08	2.3197e-06	0.63793	6	16
Cell cycle - yeast	131	11.347	30	4.4353e-07	1.6115e-05	0.61438	30	0
Pentose phosphate pathway	63	5.4568	19	7.4486e-07	2.0298e-05	2	8	11
Starch and sucrose metabolism	78	6.756	21	1.5661e-06	3.4141e-05	1.0857	14	7
MAPK signaling pathway - yeast	114	9.8742	25	9.4413e-06	0.00017152	0.51562	25	0
Meiosis - yeast	135	11.693	26	6.9564e-05	0.00095781	0.475	25	1
Fructose and mannose metabolism	77	6.6694	18	7.0298e-05	0.00095781	1.0571	6	12
Purine metabolism	152	13.166	27	0.00021169	0.0025026	1.4237	15	12
Cysteine and methionine metabolism	106	9.1813	21	0.0002296	0.0025026	1.2162	15	6
Protein processing in endoplasmic reticulum	94	8.1419	18	0.0009701	0.0096128	0.014493	18	0
Peroxisome	39	3.378	10	0.0013684	0.012429	0.076923	10	0
Spliceosome	79	6.8426	15	0.0027489	0.023048	0	15	0
Pyruvate metabolism	74	6.4096	14	0.003896	0.023839	1.5714	11	3
DNA replication	31	2.6851	8	0.0039288	0.023839	0	8	0
Longevity regulating pathway - multiple species	38	3.2914	9	0.0042317	0.023839	0.30303	9	0
Glycerolipid metabolism	67	5.8033	13	0.0042549	0.023839	0.875	9	4
beta-Alanine metabolism	45	3.8977	10	0.0042886	0.023839	1.0488	8	2
Steroid biosynthesis	75	6.4962	14	0.0044222	0.023839	0.61905	7	7
Amino sugar and nucleotide sugar metabolism	141	12.213	22	0.0044598	0.023839	0.6	11	11
Alanine, aspartate and glutamate metabolism	60	5.1969	12	0.0045928	0.023839	1.2308	8	4
Inositol phosphate metabolism	68	5.8899	13	0.0048582	0.02407	0.76471	6	7
