# Supplementary material for: Multi-omics analysis of glucose-mediated signaling by a moonlighting Gβ protein Asc1/RACK1
Source: PLoS Genet. 2021 Jul 2;17(7):e1009640. doi: 10.1371/journal.pgen.1009640 (PMC8282090; doi:10.1371/journal.pgen.1009640)
Supplement: S2 Table — (XLSX) [file pgen.1009640.s017.xlsx]

## Sheet: Concentration-Transcriptomics
ID	Description	setSize	enrichmentScore	NES	pvalue	p.adjust	rank	leading_edge	core_enrichment
sce00500	Starch and sucrose metabolism	41	0.689665	1.90735	0.000142146	0.015494	988	tags=59%, list=17%, signal=49%	854644/854635/850569/853209/856705/850614/853204/856374/854008/851167/856314/853214/856289/850962/854362/855131/853235/852639/852128/853830/856137/850317/852423/852286
sce01230	Biosynthesis of amino acids	125	-0.579405	-2.21221	0.000530786	0.0155537	1068	tags=55%, list=18%, signal=46%	853025/850581/852414/851013/853604/854262/851705/855619/855732/853059/853473/853654/851820/854093/851605/856147/854852/850295/856188/854025/856824/854714/852113/851069/854096/855084/852412/856579/852858/856420/856411/854792/850420/853669/850871/855786/852934/856819/853465/854275/852551/851736/855723/856782/850877/850714/851425/851346/854690/855691/856825/853122/851221/853230/854303/855400/851010/…
sce00920	Sulfur metabolism	15	-0.832696	-2.08957	0.000535045	0.0155537	403	tags=53%, list=7%, signal=50%	856296/854090/851010/855444/853602/853869/850588/853466
sce03010	Ribosome	179	-0.768927	-3.07937	0.000694927	0.0155537	975	tags=78%, list=16%, signal=67%	854489/855410/851937/853051/850716/850413/851478/853349/856295/851990/855730/852754/854338/855881/852185/850994/856784/856250/852111/850969/855226/855150/852443/856401/852811/851325/851498/852061/853250/852775/855960/850592/852206/854029/852337/856853/856156/856544/851427/853262/853864/851336/855232/854984/850682/851122/854551/851035/852922/852686/855173/854658/855826/854118/855270/856217/853305/…
sce00052	Galactose metabolism	24	0.759379	1.89895	0.000760688	0.0155537	918	tags=75%, list=15%, signal=64%	854644/852307/854635/853209/850614/851572/853204/856374/854008/851167/853214/855131/853235/852308/852639/852128/853830/850317
sce04113	Meiosis - yeast	133	0.510572	1.66398	0.000856164	0.0155537	816	tags=30%, list=14%, signal=27%	855809/850770/854490/855023/851946/850536/856492/851352/851944/851333/856115/856590/856557/854009/852950/855030/853140/852762/856494/852135/850459/851788/853803/853003/853556/852990/854738/856843/856926/851691/854533/851943/854240/853236/850907/850968/851545/852046/853100/855013
sce00260	Glycine, serine and threonine metabolism	30	-0.696807	-2.06787	0.00183767	0.0243276	669	tags=60%, list=11%, signal=54%	850295/852858/856420/850420/850527/851254/856819/851582/851736/853122/851221/850747/850514/855227/854356/856778/854736/856814
sce00670	One carbon pool by folate	15	-0.814594	-2.04415	0.00187266	0.0243276	874	tags=80%, list=15%, signal=68%	850715/856932/854411/852378/856084/851582/852017/852752/853118/853955/850747/855149
sce00970	Aminoacyl-tRNA biosynthesis	40	-0.638416	-2.01076	0.0020087	0.0243276	1607	tags=70%, list=27%, signal=52%	854124/853640/856820/856000/851587/856402/851942/850522/856412/855651/850643/853097/850388/856160/853181/854056/856145/854513/855943/852418/852986/854732/850749/852202/854339/855474/856413/851607
sce01210	2-Oxocarboxylic acid metabolism	35	-0.651859	-2.00303	0.00354724	0.0386649	1257	tags=69%, list=21%, signal=54%	853755/851493/853613/851013/855619/855732/853473/851820/854025/854714/851069/855084/850871/854275/851736/855723/850714/851425/851346/855691/853230/854303/856778/856800
sce00300	Lysine biosynthesis	12	-0.801507	-1.90311	0.00509554	0.0477024	1022	tags=92%, list=17%, signal=76%	853604/851820/854852/854714/852412/855786/851736/851425/851346/853230/856778
sce03008	Ribosome biogenesis in eukaryotes	84	-0.48687	-1.75274	0.00525164	0.0477024	1860	tags=61%, list=31%, signal=42%	9164932/9164923/855118/853193/853458/850837/855977/850422/854213/855934/856575/854881/856459/851200/851924/855649/851000/850796/852465/851939/850820/852779/9164921/853335/852089/9164935/851319/854776/850919/850625/855558/851125/855500/856063/855591/854487/851548/852263/856471/856012/850894/852982/855884/856489/856687/852865/850883/850872/856723/9164988/9164990

## Sheet: Concentration-Metabolomics
X	Total_Size	Hits	Sig_Hits	Mummichog_Pvals	GSEA_Pvals	Combined_Pvals
Arginine biosynthesis	11	11	10	0.01359	0.0231	0.00285
Glutathione metabolism	5	5	4	0.2673	0.00242	0.0054
Aminoacyl-tRNA biosynthesis	15	15	12	0.04178	0.07569	0.02137
Purine metabolism	27	27	20	0.02924	0.284	0.04809

## Sheet: Concentration-Integration
pathway	Total	Expected	Hits	Raw.p	FDR.adj.p	Impact	genehits	metabhits
Arginine biosynthesis	40	1.2781	14	7.386e-12	7.4737e-10	1.4737	5	9
ABC transporters	145	4.6332	24	1.3713e-11	7.4737e-10	0	0	24
Purine metabolism	152	4.8569	24	3.8823e-11	1.4106e-09	0.62147	4	20
Tryptophan metabolism	101	3.2273	11	0.00033198	0.0073812	0.25714	2	9
Galactose metabolism	70	2.2367	9	0.00033859	0.0073812	0.63793	4	5
Cysteine and methionine metabolism	106	3.3871	11	0.00050591	0.0086527	0.2973	4	7
Alanine, aspartate and glutamate metabolism	60	1.9172	8	0.00056692	0.0086527	0.82692	2	6
Histidine metabolism	61	1.9492	8	0.00063506	0.0086527	0.18644	1	7
Arginine and proline metabolism	99	3.1634	10	0.0011254	0.01363	0.25253	3	7
Phenylalanine metabolism	71	2.2687	8	0.0017509	0.019085	0.4	2	6
Lysine biosynthesis	47	1.5018	6	0.0035148	0.034828	0.29167	0	6
Amino sugar and nucleotide sugar metabolism	141	4.5054	11	0.0051139	0.046451	0.32143	4	7

## Sheet: Sensitivity-Transcriptomics
ID	Description	setSize	enrichmentScore	NES	pvalue	p.adjust	rank	leading_edge	core_enrichment
sce03010	Ribosome	182	-0.822884	-2.8744	0.000120758	0.00709404	630	tags=68%, list=10%, signal=62%	853250/851058/853557/850764/850592/855881/851427/852111/851575/852686/851336/855560/852911/854984/854658/852730/853993/851498/851478/851589/855903/855960/852082/853305/850397/852379/855628/856371/856544/851419/856250/856853/852191/851045/854409/855173/852206/854902/852976/851484/855283/856784/852254/854117/856352/856015/853931/853969/856156/853674/852026/853587/854759/856024/855730/854673/853051/…
sce03008	Ribosome biogenesis in eukaryotes	86	-0.73949	-2.37064	0.000132223	0.00709404	685	tags=52%, list=11%, signal=47%	855514/856471/850797/855884/852982/855500/852779/854221/856687/855118/856459/856063/856603/855439/851319/854152/853458/855649/856553/850796/851924/856575/853376/852007/855977/855280/850625/853335/854881/856723/852060/856012/850872/850883/855591/851125/851548/856489/850894/850820/855789/850919/853029/854487/850422
sce00630	Glyoxylate and dicarboxylate metabolism	29	0.767213	2.28745	0.000296033	0.00709404	636	tags=48%, list=11%, signal=43%	856107/851843/850361/854570/856114/851245/853119/853994/853777/855606/856147/855732/854849/850514
sce03020	RNA polymerase	30	-0.73964	-1.98744	0.000300797	0.00709404	1281	tags=77%, list=21%, signal=61%	854283/854322/851734/854382/855571/856317/851615/855737/852451/855609/856320/854399/853713/853526/856547/851404/856226/854519/854385/855473/856119/853293/854518
sce04146	Peroxisome	40	0.678609	2.15239	0.000325415	0.00709404	1476	tags=72%, list=25%, signal=55%	851843/852667/855956/854352/855723/853647/856734/850990/854018/851285/854965/850953/855288/850514/854646/851831/855518/852979/855387/853568/856745/854495/856694/853636/851929/851858/852724/851493/850871
sce00052	Galactose metabolism	24	0.727028	2.07315	0.000574713	0.0104406	743	tags=67%, list=12%, signal=59%	854644/854635/852307/851572/850614/855131/853209/852128/851167/850317/853235/852308/853214/852639/856374/854008
sce00020	Citrate cycle (TCA cycle)	31	0.665423	2.01287	0.000903614	0.0140706	1476	tags=65%, list=25%, signal=49%	856107/850361/853994/855723/853777/852818/853709/850685/855145/855732/851758/850861/851726/854681/853716/853972/853159/851493/855866/850871
sce03013	RNA transport	95	-0.510128	-1.65676	0.00143753	0.0195864	1534	tags=47%, list=26%, signal=36%	852039/856476/850889/851475/856842/854026/852371/852415/853303/855177/854211/850998/856912/851200/855275/9164922/854868/856746/852263/9164985/854543/851584/855838/853957/851000/853896/853630/856154/851797/855357/851196/856292/852974/855302/855477/856195/853954/853071/855500/854434/856459/853933/855439/856575/9164899
sce00500	Starch and sucrose metabolism	41	0.593905	1.88945	0.00198807	0.0240778	743	tags=61%, list=12%, signal=54%	854644/854635/856705/850569/850614/855131/850962/853209/852128/851167/850317/852423/856314/853235/856137/854872/852920/851646/854362/854708/853214/852286/852639/856374/854008
sce01200	Carbon metabolism	114	0.420866	1.59377	0.00459982	0.0479086	881	tags=33%, list=15%, signal=29%	856107/851843/850361/854570/852667/856114/851245/855373/851690/853119/853994/850614/853878/855723/850295/853777/852818/853709/852128/851167/850317/852414/855606/850491/850685/855145/855732/854849/851758/850514/850861/852639/854529/855480/853172/851726/853163/852979
sce00640	Propanoate metabolism	14	0.74498	1.85602	0.00483481	0.0479086	382	tags=36%, list=6%, signal=34%	852667/856108/851245/853878/852902
sce00970	Aminoacyl-tRNA biosynthesis	40	-0.577597	-1.64371	0.0054842	0.0498148	1262	tags=45%, list=21%, signal=36%	851861/850522/854339/854056/852986/853181/852418/851942/851587/855943/850749/856145/852202/854732/851607/855474/856412/856413

## Sheet: Sensitivity-Metabolomics
X	Total_Size	Hits	Sig_Hits	Mummichog_Pvals	GSEA_Pvals	Combined_Pvals
Lysine degradation	4	4	4	0.01203	0.0863	0.00817
Cysteine and methionine metabolism	13	13	7	0.1002	0.08122	0.04729

## Sheet: Sensitivity-Integration
pathway	Total	Expected	Hits	Raw.p	FDR.adj.p	Impact	genehits	metabhits
Ribosome	181	13.895	123	4.3705e-100	4.7639e-98	0	123	0
Ribosome biogenesis in eukaryotes	89	6.8324	41	3.4297e-23	1.8692e-21	0	41	0
RNA polymerase	30	2.3031	10	4.7006e-05	0.0015208	0	10	0
Galactose metabolism	70	5.3738	16	5.581e-05	0.0015208	0.53448	2	14
Pentose phosphate pathway	63	4.8364	12	0.00259	0.042168	1.4035	5	7
Purine metabolism	152	11.669	22	0.0026048	0.042168	1.0282	12	10
Arginine biosynthesis	40	3.0707	9	0.0027081	0.042168	1.3158	5	4
