# Supplementary material for: Multi-omics analysis of glucose-mediated signaling by a moonlighting Gβ protein Asc1/RACK1
Source: PLoS Genet. 2021 Jul 2;17(7):e1009640. doi: 10.1371/journal.pgen.1009640 (PMC8282090; doi:10.1371/journal.pgen.1009640)
Supplement: S3 Table — (CSV) [file pgen.1009640.s018.csv]

intersect.up		intersect.dn		antag.asc1.up		antag.gpa2.up		asc1.uni.up		asc1.uni.dn		gpa2.uni.up		gpa2.uni.dn
YCL025C		YBL098W		YAR009C		YHL040C		YAR018C		YER069W		YAL039C		Q0158
YGL035C		YDR380W		YCL019W		YHR022C		YBL063W		YER081W		YAL061W		YBL005W-B
YGR121C		YKL164C		YCR018C		YOL052C-A		YBR069C		YFR030W		YAL062W		YBL045C
YGR161C		YOR202W		YDR216W		YPR192W		YBR093C		YGL184C		YBL075C		YBL099W
YHL024W				YDR261C-D				YBR208C		YHL036W		YBR037C		YBR039W
YIR029W				YDR365W-B				YDR034C-D		YHL047C		YBR117C		YBR145W
YOR348C				YGR027W-B				YDR090C		YIL074C		YBR132C		YBR238C
YOR375C				YGR234W				YDR242W		YJL088W		YBR147W		YBR248C
YPL054W				YIL162W				YDR261W-B		YJR010W		YBR157C		YBR297W
YPL111W				YJL153C				YDR297W		YKL001C		YCR061W		YCL026C-B
YPL265W				YJR027W				YDR488C		YKL096W		YCR098C		YCR073C
				YJR029W				YEL011W		YKL096W-A		YDL022W		YDL004W
				YLR227W-B				YFR015C		YKR069W		YDL110C		YDL037C
				YLR413W				YFR055W		YKR091W		YDL174C		YDL039C
				YOL103W-B				YHR152W		YLR092W		YDL199C		YDL181W
				YOL154W				YIL082W-A		YLR364W		YDL204W		YDR055W
				YPR158C-D				YIR031C		YML018C		YDL222C		YDR148C
								YJR152W		YML116W		YDL223C		YDR170W-A
								YKL109W		YMR116C		YDR043C		YDR178W
								YLR080W		YMR303C		YEL065W		YDR210C-D
								YLR142W		YMR318C		YER035W		YDR261C
								YLR410W-B		YNL067W		YER096W		YDR298C
								YMR011W		YOR382W		YER175C		YDR377W
								YMR085W		YOR383C		YGR019W		YDR516C
								YMR271C		YOR384W		YGR021W		YDR529C
								YOL155C		YPL198W		YGR044C		YEL040W
								YOR192C-B		YPL250C		YGR060W		YER020W
								YOR220W				YGR087C		YER065C
								YOR315W				YGR112W		YER138C
								YOR338W				YGR122W		YGL055W
								YPL026C				YGR130C		YGL187C
												YGR256W		YGL253W
												YHR033W		YGR038C-B
												YHR096C		YGR138C
												YHR116W		YGR189C
												YHR139C		YHR043C
												YHR171W		YHR051W
												YIL045W		YHR214C-B
												YIL055C		YIL173W
												YIL101C		YJL052W
												YIR032C		YJL166W
												YJL116C		YJL200C
												YJL163C		YJL217W
												YKR039W		YJR048W
												YLL016W		YJR077C
												YLR108C		YJR078W
												YLR109W		YJR121W
												YLR149C		YJR154W
												YLR251W		YJR155W
												YLR348C		YKL016C
												YMR041C		YKL085W
												YMR053C		YKL148C
												YMR169C		YKL182W
												YMR174C		YKL218C
												YMR175W		YLL028W
												YNL014W		YLL052C
												YNL142W		YLL053C
												YNL237W		YLR121C
												YOL084W		YLR342W
												YOL126C		YLR377C
												YOR100C		YLR395C
												YOR161C		YML045W
												YPL119C		YML091C
												YPL223C		YMR006C
												YPL240C		YMR045C
												YPR149W		YMR050C
														YMR107W
														YMR145C
														YMR246W
														YMR256C
														YNL054W-B
														YNL055C
														YNL117W
														YNL251C
														YNL333W
														YNR034W-A
														YOL011W
														YOL077W-A
														YOL101C
														YOL163W
														YOR306C
														YPL078C
														YPL088W
														YPL231W
														YPL245W
														YPL262W
														YPL271W
														YPR009W
														YPR010C-A
														YPR020W
														YPR157W
														YPR158W-B
														YPR160W
														YPR175W
														YPR191W
