# Supplementary material for: Multi-omics analysis of glucose-mediated signaling by a moonlighting Gβ protein Asc1/RACK1
Source: PLoS Genet. 2021 Jul 2;17(7):e1009640. doi: 10.1371/journal.pgen.1009640 (PMC8282090; doi:10.1371/journal.pgen.1009640)
Supplement: S5 Table — First block shows GSEA for transcriptomics with adjusted p-value <0.05, arranged in ascending order; second block shows MetaboAnalystR pathway enrichment analysis for metabolomics with combined p-value <0.05, arranged in ascending order; third block shows MetaboAnalystR joint pathway analysis with adjusted p-value <0.05, arranged in ascending order. (XLSX) [file pgen.1009640.s020.xlsx]

## Sheet: Concentration
Transcriptomics		Metabolomics		Integration
enriched pathways	adjusted p-value	enriched pathways	combined p-value	enriched pathways	adjusted p-value	enriched pathways	adjusted p-value
Oxidative phosphorylation	0.0082	Fructose and mannose metabolism	0.0021	Oxidative phosphorylation	5.24e-19	Fructose and mannose metabolism	0.0003
Starch and sucrose metabolism	0.0082	Purine metabolism	0.0036	Galactose metabolism	8.6e-13	Amino sugar and nucleotide sugar metabolism	0.0009
		Amino sugar and nucleotide sugar metabolism	0.0075	Starch and sucrose metabolism	6.56e-10	Cysteine and methionine metabolism	0.0025
		Galactose metabolism	0.0075	ABC transporters	7.22e-08	Pentose phosphate pathway	0.0025
		Tyrosine metabolism	0.009	Glycolysis or Gluconeogenesis	1.75e-07	Nitrogen metabolism	0.0128
		Glutathione metabolism	0.0107	Arginine biosynthesis	5.76e-05	beta-Alanine metabolism	0.0128
		Lysine biosynthesis	0.0177	Alanine, aspartate and glutamate metabolism	0.0001	Glycine, serine and threonine metabolism	0.0175
		Arginine biosynthesis	0.0229	Purine metabolism	0.0001	Pyruvate metabolism	0.0264
		Butanoate metabolism	0.0375	Citrate cycle (TCA cycle)	0.0001	Glutathione metabolism	0.0266

## Sheet: Sensitivity
Transcriptomics		Metabolomics		Integration
enriched pathways	adjusted p-value	enriched pathways	combined p-value	enriched pathways	adjusted p-value	enriched pathways	adjusted p-value
Steroid biosynthesis	0.0062	Fructose and mannose metabolism	0.0106	Galactose metabolism	3.89e-10	Pyruvate metabolism	0.0023
Aminoacyl-tRNA biosynthesis	0.0062	Purine metabolism	0.0184	Glycolysis or Gluconeogenesis	1.16e-09	Alanine, aspartate and glutamate metabolism	0.0027
Cysteine and methionine metabolism	0.0062	Starch and sucrose metabolism	0.0224	Starch and sucrose metabolism	2.01e-09	Arginine biosynthesis	0.0168
Biosynthesis of amino acids	0.0062	Glycolysis / Gluconeogenesis	0.0325	Purine metabolism	1.68e-06	Amino sugar and nucleotide sugar metabolism	0.0211
Ribosome	0.0062	Methane metabolism	0.0413	Cysteine and methionine metabolism	2.1e-05	Inositol phosphate metabolism	0.024
Starch and sucrose metabolism	0.0083			Pentose phosphate pathway	2.1e-05	Arginine and proline metabolism	0.0331
Cell cycle - yeast	0.0083			Cell cycle	0.0002	Glycine, serine and threonine metabolism	0.0334
				Fructose and mannose metabolism	0.0003
