# Supplementary material for: Multi-omics analysis of glucose-mediated signaling by a moonlighting Gβ protein Asc1/RACK1
Source: PLoS Genet. 2021 Jul 2;17(7):e1009640. doi: 10.1371/journal.pgen.1009640 (PMC8282090; doi:10.1371/journal.pgen.1009640)
Supplement: S6 Table — (XLSX) [file pgen.1009640.s021.xlsx]

## Sheet: InHouse
Identification/annotation for peaks in Yeast project phase II
Phase II Study
date-20200812
Information for LC-MS Peak Identification or Annotation
1. LC-MS Peaks/Signals were matched to the In-house Experimental Libaray and Public database (NIST, Metlin, and HMDB).					OL-1	OL-2A	OL-2B	PD-A	PD-B	PD-C&D
Color codes for In-house Library matches: 1) Green: OL_1 identification matching with In-house library (RT, MS, MS/MS). 2) Yellow: OL_2a identification matching with In-house library (RT, MS). 3) Blue: OL_2b annotation matching with In-house libarary (MS, MS/MS); Metabolites annoated with OL-2b means the isomers or derivatives of the compound are detected. For example, Mannose (OL_2b) means manno…
Color codes for public database matches: 1) Gray: Signals identified or annotated with OL levels. 2) Purple: PD_A, Matching with Public Database via MS and experimental MS/MS, and the selection of metablites were prioritized based on MS/MS similarity socre ; 3) Light green:Matching with Public Database via MS and predicted MS/MS,and the selection of metablites were prioritized based on MS/MS simi…										PD Levels. 1) PD_A: Matching with Public Database via MS and experimental MS/MS; PD_B: Matching with Public Database via MS and predicted MS/MS; PD_C: Matching with Public Database via MS and isotopic similarity; PD_D: Matching with Public Database with MS.
Peak Number	LC-MS Peaks/Signals	In House Experimental Library Matches				Public Database					1_xx H vs WT H (Signals satifying VIP≥1.0 with low variance and p<0.05 were preoritized for peak identification/annoation)					1_xx L vs WT L (Signals satifying VIP≥1.0 with low variance and p<0.05 were preoritized for peak identification/annoation)					1_xx H vs XX_L (Signals satifying VIP≥1.0 with low variance and p<0.05 were preoritized for peak identification/annoation)
		Library Matched ID (if provided)	Library Matched Compound Name	OL level	Notes	Compound ID1	Possible Compound Name1	PD levels	Notes		VIP (Variable Influence on Projections to Latent Structures, generated by SIMCA version 16.0 based on OPLSDA analysis)	VIP variance	VIP≥1.0 with low variance	p-value (based on wilcoxon rank sum test)	FC (fold change; in the case of A vs. B, if A>B, the FC is caculated as A/B based on median, if A<B, the FC is caulated as -B/A based on median)	VIP (Variable Influence on Projections to Latent Structures, generated by SIMCA version 16.0 based on OPLSDA analysis)	VIP variance	VIP≥1.0 with low variance	p-value (based on wilcoxon rank sum test)	FC (fold change; in the case of A vs. B, if A>B, the FC is caculated as A/B based on median, if A<B, the FC is caulated as -B/A based on median)	VIP (Variable Influence on Projections to Latent Structures, generated by SIMCA version 16.0 based on OPLSDA analysis)	VIP variance	VIP≥1.0 with low variance	p-value (based on wilcoxon rank sum test)	FC (fold change; in the case of A vs. B, if A>B, the FC is caculated as A/B based on median, if A<B, the FC is caulated as -B/A based on median)
	0.50_133.0970m/z	6262	L-ORNITHINE	OL_1_
	0.50_146.1053n	5962	L-Lysine	OL_1_
	0.54_179.0792n	439213	D-(+)-Glucosamine	OL_1_
	0.56_155.0693n	6274	HISTIDINE	OL_1_
	0.56_174.1115n	6322	Arginine	OL_1_
	0.56_223.0745m/z	439258	L-Cystathionine	OL_1_
	0.58_105.0425n	5951	L-Serine	OL_1_
	0.58_132.0534n	6267	L-Asparagine	OL_1_
	0.58_133.0374n	5960	L-Aspartic acid	OL_1_
	0.58_146.0690n	5961	Glutamine	OL_1_
	0.58_184.0732m/z	135437	PHOSPHORYLCHOLINE	OL_1_
	0.60_119.0581n	6288	Threonine	OL_1_
	0.60_88.0393m/z	5951	L-Serine	OL_1_
	0.60_89.0476n	5950	L-Alanine	OL_1_
	0.62_102.0549m/z	6288	Threonine	OL_1_
	0.62_131.0582n	69248	trans-4-Hydroxy-L-proline	OL_1_
	0.62_147.0529n	33032	L-Glutamic acid	OL_1_
	0.62_176.1029m/z	9750	L-Citrulline	OL_1_
	0.62_290.1224n	16950	Argininosuccinic acid	OL_1_
	0.62_398.1369n	34755	S-ADENOSYLMETHIONINE	OL_1_
	0.64_173.0426m/z	439195	ARABINOSE	OL_1_
	0.64_182.0790n	11850	GALACTITOL	OL_1_
	0.64_265.1114m/z	665468	THIAMINE	OL_1_
	0.67_104.0705m/z	6119	2-AMINOISOBUTYRATE	OL_1_
	0.69_115.0632n	145742	L-Proline	OL_1_
	0.69_290.0400n	165007	Sedoheptulose 7-phosphate	OL_1_
	0.74_145.0738n	151730	5-Hydroxypipecolic acid	OL_1_
	0.74_334.0562n	14180	Î²-Nicotinamide mononucleotide	OL_1_
	0.74_504.1691n	439242	RAFFINOSE	OL_1_
	0.83_150.0773m/z	1673	3-METHYLADENINE	OL_1_
	0.86_134.0214n	525	Malate	OL_1_
	0.86_161.0687n	92136	DL-2-Aminoadipic acid	OL_1_
	0.90_112.0505m/z	597	Cytosine	OL_1_
	0.90_243.0853n	6175	Cytidine	OL_1_
	0.99_112.0271n	1174	Uracil	OL_1_
	0.99_149.0701n	1673	3-METHYLADENINE	OL_1_
	1.04_167.0584n	36143	4-HYDROXY-L-PHENYLGLYCINE	OL_1_
	1.04_175.1189m/z	6322	Arginine	OL_1_
	1.09_307.0833n	124886	L-Glutathione reduced	OL_1_
	1.21_122.0479n	936	Nicotinamide	OL_1_
	1.23_136.0384n	790	Hypoxanthine	OL_1_
	1.28_169.0106m/z	51	alpha-ketoglutarate	OL_1_
	1.33_152.0566m/z	764	Guanine	OL_1_
	1.48_110.0600m/z	5801	2-aminophenol	OL_1_
	1.58_181.0737n	6057	L-Tyrosine	OL_1_
	1.83_154.0474m/z	98681	Propionyl Glycine	OL_1_
	1.93_131.0944n	6106	DL-Leucine	OL_1_
	14.35_284.2945m/z	91486	SPHINGANINE	OL_1_
	2.09_330.0596m/z	101812	ADENOSINE 2',3'-CYCLIC PHOSPHATE	OL_1_
	2.58_267.0966n	60961	ADENOSINE	OL_1_
	2.66_346.0544m/z	24316	CYCLIC GMP	OL_1_
	2.71_268.0805n	6021	Inosine	OL_1_
	2.71_283.0914n	6802	Guanosine	OL_1_
	2.76_252.1089m/z	13730	DEOXYADENOSINE	OL_1_
	3.20_220.0842n	144	5-HYDROXYTRYPTOPHAN	OL_1_
	3.42_192.0654m/z	161166	Kynurenine	OL_1_
	3.70_154.0496m/z	86	3-HYDROXYANTHRANILATE	OL_1_
	3.75_204.1131m/z	439356	L-TRYPTOPHANAMIDE	OL_1_
	4.98_182.0787m/z	546304	N-Iso Valerylglycine	OL_1_
	6.24_244.0881n	171548	Biotin	OL_1_
	7.37_145.0527n	10256	Indole-3-aldehyde	OL_1_
	0.48_119.0169m/z	778	DL-Homocysteine	OL_2a
	0.48_75.0917m/z	428	1,3-Diaminopropane	OL_2a
	0.50_139.0977m/z	6322	Arginine	OL_2a
	0.52_146.1054n	5962	L-Lysine	OL_2a
	0.52_171.0529m/z	6262	L-ORNITHINE	OL_2a
	0.54_189.1596m/z	440120	N,N,N-TRIMETHYLLYSINE	OL_2a
	0.56_261.0303m/z	439258	L-Cystathionine	OL_2a
	0.62_207.0973m/z	439233	L-Formiminoglutamic Acid	OL_2a
	0.64_180.0632n	439357	GALACTOSE	OL_2a
	0.65_186.0161m/z	22880	N-Methyl-D-aspartic acid	OL_2a
	0.65_191.1025m/z	439283	2,6-Diaminopimelic acid	OL_2a
	0.67_110.0811m/z	753	Glycerol	OL_2a
	0.67_504.1687n	439242	RAFFINOSE	OL_2a
	0.69_203.1501m/z	123831	N,N-DIMETHYL-ARGININE	OL_2a
	0.72_169.9979n	729	GLYCERALDEHYDE 3-PHOSPHATE	OL_2a
	0.74_101.0476n	535	1-Aminocyclopropanecarboxylic acid	OL_2a
	0.74_260.1240m/z	13711	2'-Deoxycytidine	OL_2a
	0.76_126.1025m/z	69520	3-METHYLHISTAMINE	OL_2a
	0.76_171.1127m/z	440266	P-OCTOPAMINE	OL_2a
	0.86_124.0392m/z	938	Nicotinic acid	OL_2a
	0.97_131.1178m/z	122356	N-ACETYLPUTRESCINE	OL_2a
	0.97_222.9977m/z	122357	D-Erythrose-4-phosphate	OL_2a
	0.99_114.0377m/z	6137	L-Methionine	OL_2a
	0.99_202.1186m/z	64969	1-Methyl-L-histidine	OL_2a
	1.02_140.0817m/z	936	Nicotinamide	OL_2a
	1.11_173.0919m/z	6426709	Prolyl-glycine	OL_2a
	1.13_124.0392m/z	938	Nicotinic acid	OL_2a
	1.25_217.0681m/z	94214	METHYL GALACTOSIDE	OL_2a
	1.33_156.0767m/z	736715	4-Imidazoleacrylic acid	OL_2a
	1.33_169.0738n	1054	Pyridoxine	OL_2a
	1.43_206.0481m/z	6926	ANILINE-2-SULFONATE	OL_2a
	1.48_136.0392m/z	127115	3-AMINO-5-HYDROXYBENZOATE	OL_2a
	1.80_191.0484m/z	6926	ANILINE-2-SULFONATE	OL_2a
	14.13_431.2766m/z	221493	Cholic acid	OL_2a
	18.86_395.3670m/z	5280794	Stigmasterol	OL_2a
	2.76_253.1181m/z	144	5-HYDROXYTRYPTOPHAN	OL_2a
	2.89_362.0857m/z	6076	CYCLIC AMP	OL_2a
	2.97_183.1128m/z	6140	L-Phenylalanine	OL_2a
	5.88_120.0443m/z	227	ANTHRANILATE	OL_2a
	7.32_120.0807m/z	1000	PHENYLETHANOLAMINE	OL_2a
	7.82_194.0812m/z	69867	Indole-3-carboxylic acid	OL_2a
	7.82_208.0967m/z	802	INDOLE-3-ACETATE	OL_2a
	0.65_208.0602m/z	11811	3-Hydroxy-DL-kynurenine	OL_2b
	0.74_308.0908m/z	124886	L-Glutathione reduced	OL_2b
	0.97_166.1079m/z	439251	(R)-Pantoic acid	OL_2b
	1.40_428.0364m/z	34522	ADP	OL_2b
	1.58_147.0439m/z	637541	trans-3-Hydroxycinnamate	OL_2b
	2.01_157.0131m/z	76720	Furan-2,5-dicarboxylic acid	OL_2b
	5.22_206.0423m/z	6723	4-Pyridoxic acid	OL_2b
	6.34_188.0705m/z	92904	Indolelactic acid	OL_2b
	0.50_203.1269n					23747	Lys Gly	PDa
	0.50_261.1555m/z					23818	Asn Lys	PDa
	0.56_187.1683n					24072	N8-Acetylspermidine	PDa
	0.56_275.1592n					23730	Thr Arg	PDa
	0.56_276.1551m/z					23697	Lys Glu	PDa
	0.56_285.1190m/z					23863	Glu His	PDa
	0.56_318.1292m/z					23423	Pro Ser Asp	PDa
	0.58_219.0741n					362	O-Succinyl-L-homoserine	PDa
	0.58_304.1610m/z					23931	Arg Glu	PDa
	0.60_276.1318n					383	Saccharopine	PDa
	0.64_166.0532m/z					63430	L-Methionine S-oxide	PDa
	0.64_245.1736n					23854	Val Lys	PDa
	0.65_175.1076m/z					3303	N2-Acetyl-L-ornithine	PDa
	0.65_248.1239m/z					23794	Thr Gln	PDa
	0.65_262.1032m/z					23845	Asn Glu	PDa
	0.65_351.1097n					20734	Glu Thr Cys	PDa
	0.67_204.0739n					24059	Î³-D-Glutamylglycine	PDa
	0.67_260.0295n					5987	D-Mannose 6-phosphate	PDa
	0.67_97.0284m/z					69936	Furfural	PDa
	0.69_253.1293m/z					23643	Pro His	PDa
	0.72_276.1188m/z					23965	Gln Glu	PDa
	0.74_198.0872m/z					44784	N-Acetyl-L-Histidine	PDa
	0.74_243.1218n					23699	Pro Gln	PDa
	0.74_273.1799n					23912	Val Arg	PDa
	0.74_276.0956n					23946	Glu Glu	PDa
	0.74_378.1570n					17592	Glu Lys Cys	PDa
	0.76_305.1220n					16581	Gly Glu Thr	PDa
	0.81_259.1895n					23669	Leu Lys	PDa
	0.86_190.1186m/z					85017	N6-Carbamoyl-DL-Lysine	PDa
	0.86_249.1080m/z					23793	Glu Thr	PDa
	0.86_311.0483m/z					5754	Orotidine	PDa
	0.88_268.1533n					23983	Leu His	PDa
	0.95_219.0974m/z					58376	5-L-Glutamyl-L-alanine	PDa
	0.95_304.1612m/z					23759	Glu Arg	PDa
	1.06_347.0627n					63401	Adenosine 3'-monophosphate	PDa
	1.09_250.0621n					3379	Î³-Glu-Cys	PDa
	1.13_231.0974m/z					23776	Pro Asp	PDa
	1.21_190.1073m/z					65740	Castanospermine	PDa
	1.28_246.1447m/z					24003	Ile Asn	PDa
	1.28_261.1323n					23832	Asp Lys	PDa
	1.33_233.1495m/z					24000	Thr Leu	PDa
	1.33_363.0576n					98	Guanidylic acid (guanosine monophosphate)	PDa
	1.38_258.1082m/z					5919	5-Methylcytidine	PDa
	1.43_161.0510n					71319	S-Allyl-L-cysteine	PDa
	1.53_332.0752m/z					3461	Deoxyadenosine monophosphate	PDa
	1.55_232.1290m/z					23904	Asn Val	PDa
	1.58_123.0439m/z					62451	4-Hydroxybenzaldehyde	PDa
	1.60_221.0919m/z					364	5-Hydroxy-L-tryptophan	PDa
	1.68_288.2027m/z					24022	Arg Leu	PDa
	1.70_310.1758m/z					23796	Tyr Lys	PDa
	1.73_348.0701m/z					63401	Adenosine 3'-monophosphate	PDa
	1.88_612.1513n					45	Glutathione, oxidized	PDa
	1.91_288.2028m/z					24022	Arg Leu	PDa
	14.77_328.3207m/z					45095	D-erythro-Sphingosine C-20	PDa
	14.85_467.3008n					40278	PC(14:0/0:0)	PDa
	15.14_479.3009n					40778	PE(18:1(9Z)/0:0)	PDa
	18.14_396.3387n					3516	Ergosterol	PDa
	2.09_272.1603m/z					19993	Pro Val Gly	PDa
	2.37_238.0953n					23898	Tyr Gly	PDa
	2.37_246.1811m/z					23854	Val Lys	PDa
	2.37_304.1501m/z					18758	Asp Leu Gly	PDa
	2.53_375.1872m/z					22132	Ile Asp Gln	PDa
	2.55_334.1606m/z					17892	Leu Asp Ser	PDa
	2.63_162.0582m/z					71319	S-Allyl-L-cysteine	PDa
	2.63_269.1129m/z					23778	Ser Tyr	PDa
	2.71_152.0566m/z					315	Guanine	PDa
	2.71_261.1443m/z					23867	Ile Glu	PDa
	2.73_239.1025m/z					23813	Gly Tyr	PDa
	2.78_320.1814m/z					22742	Thr Ile Ser	PDa
	2.84_304.1500m/z					20099	Val Ala Asp	PDa
	2.91_348.1763m/z					23328	Leu Glu Ser	PDa
	2.97_169.0970m/z					238	Pyridoxamine	PDa
	3.12_359.1923m/z					18962	Asp Pro Lys	PDa
	3.30_428.0365m/z					34522	ADP	PDa
	3.32_118.0651m/z					286	Indole	PDa
	3.35_246.1447m/z					23810	Asn Leu	PDa
	3.37_272.1715m/z					23777	Pro Arg	PDa
	3.39_417.2453m/z					15958	Arg Glu Leu	PDa
	3.47_238.1073m/z					263655	N-lactoyl-phenylalanine	PDa
	3.58_333.1919m/z					23700	Lys Trp	PDa
	3.81_118.0650m/z					286	Indole	PDa
	3.86_437.2141m/z					17023	Asp Arg Phe	PDa
	3.88_252.0857n					3383	Deoxyinosine	PDa
	4.12_244.1654m/z					23869	Pro Lys	PDa
	4.24_359.2287m/z					18118	Ile Ile Asn	PDa
	4.37_272.1715m/z					23777	Pro Arg	PDa
	4.49_373.2443m/z					21148	Leu Leu Gln	PDa
	5.34_326.2072m/z					19891	Pro Pro Leu	PDa
	5.40_346.1970m/z					22736	Val Glu Val	PDa
	5.47_316.2228m/z					18862	Ala Ile Leu	PDa
	5.63_245.1858m/z					23681	Ile Ile	PDa
	5.63_310.1758m/z					23796	Tyr Lys	PDa
	5.88_304.1653m/z					23665	Val Trp	PDa
	6.01_378.1691m/z					18718	Ile Asp Met	PDa
	6.06_217.1546m/z					23988	Val Val	PDa
	6.44_191.0581n					2975	5-Hydroxyindoleacetic acid	PDa
	6.64_318.1810m/z					23713	Ile Trp	PDa
	6.72_296.1005n					23882	Asp Tyr	PDa
	7.47_313.1544m/z					23981	Phe Phe	PDa
	8.54_289.1544m/z					34533	N-(3-Indolylacetyl)-L-isoleucine	PDa
	0.47_142.5894m/z					HMDB0028890	Histidinyl-Lysine	PDb
	0.48_251.1599m/z					HMDB0029137	Valyl-Threonine	PDb
	0.48_265.1756m/z					HMDB0028917	Isoleucyl-Threonine	PDb
	0.50_111.0683n					HMDB0039584	5-Imino-2-methyl-1-cyclopenten-1-ol	PDb
	0.52_248.1602m/z					HMDB0029066	Threoninyl-Lysine	PDb
	0.54_161.1284m/z					HMDB0006009	Isoputreanine	PDb
	0.54_308.1579n					HMDB0034879	1-[(5-Amino-5-carboxypentyl)amino]-1-deoxyfructose	PDb
	0.56_230.0422m/z					HMDB0001128	5-Phosphoribosylamine	PDb
	0.56_287.0635m/z					HMDB0002022	Glycineamideribotide	PDb
	0.58_134.0269m/z					HMDB0029432	(S)C(S)S-S-Methylcysteine sulfoxide	PDb
	0.58_189.1344m/z					HMDB0000670	Homo-L-arginine	PDb
	0.58_219.1338m/z					HMDB0033675	L-Lysopine	PDb
	0.58_237.0901m/z					HMDB0029045	Serylmethionine	PDb
	0.58_312.1286m/z					HMDB0028747	Aspartyl-Arginine	PDb
	0.58_336.1641n					HMDB0041541	N2-Fructopyranosylarginine	PDb
	0.58_422.1054m/z					HMDB0004381	N-Acetylneuraminic acid 9-phosphate	PDb
	0.58_87.0553m/z					HMDB0002006	2,3-Diaminopropionic acid	PDb
	0.60_268.1024m/z					HMDB0037842	N-(1-Deoxy-1-fructosyl)serine	PDb
	0.60_74.0600m/z					HMDB0002134	Aminoacetone	PDb
	0.64_122.0711m/z					HMDB0012234	Histidinal	PDb
	0.64_251.1003n					HMDB0038662	N-(1-Deoxy-1-fructosyl)alanine	PDb
	0.65_186.0759m/z					HMDB0001129	N-Acetylmannosamine	PDb
	0.65_217.0584n					HMDB0030417	Lycoperdic acid	PDb
	0.65_228.0864m/z					HMDB0039119	L-Dopaquinone	PDb
	0.65_281.1108n					HMDB0037843	N-(1-Deoxy-1-fructosyl)threonine	PDb
	0.65_424.0368n					HMDB0062636	Thiamine(1+) Diphosphate(1-)	PDb
	0.67_226.0708m/z					HMDB0030277	Dihydromaleimide beta-D-glucoside	PDb
	0.67_293.1107n					HMDB0029353	Galactosyl 4-hydroxyproline	PDb
	0.67_303.0472m/z					HMDB0034681	3-Hydroxy-4-butanolide	PDb
	0.67_309.1056n					HMDB0000230	N-Acetylneuraminic acid	PDb
	0.67_422.0821n					HMDB0001124	Trehalose 6-phosphate	PDb
	0.69_161.0920m/z					HMDB0031411	4-Acetamido-2-aminobutanoic acid	PDb
	0.69_280.1023m/z					HMDB0002281	4a-Hydroxytetrahydrobiopterin	PDb
	0.72_171.0531n					HMDB0012289	Tetrahydrodipicolinate	PDb
	0.72_426.0877n					HMDB0000656	Cysteineglutathione disulfide	PDb
	0.74_233.1495m/z					HMDB0028917	Isoleucyl-Threonine	PDb
	0.78_129.1022m/z					HMDB0000182	L-Lysine	PDb
	0.81_389.0721n					HMDB0004381	N-Acetylneuraminic acid 9-phosphate	PDb
	0.83_180.0688m/z					HMDB0029442	(R)C(R)S-S-Propylcysteine sulfoxide	PDb
	0.88_130.0742n					HMDB0030405	D-1-Amino-2-pyrrolidinecarboxylic acid	PDb
	0.88_277.1029m/z					HMDB0011737	gamma-Glutamylglutamic acid	PDb
	0.92_208.0637m/z					HMDB0030411	(2R,2'S)-Isobuteine	PDb
	0.97_358.5934m/z					HMDB0001260	ADP-Ribosyl-L-arginine	PDb
	0.99_261.1079m/z					HMDB0011161	L-alpha-glutamyl-L-hydroxyproline	PDb
	1.02_213.0869m/z					HMDB0002335	Aspartyl-L-proline	PDb
	1.04_212.1392m/z					HMDB0029066	Threoninyl-Lysine	PDb
	1.04_276.1189m/z					HMDB0005766	Norophthalmic acid	PDb
	1.04_663.1085n					HMDB0039421	Fenugreekine	PDb
	1.11_266.1263n					HMDB0033598	N5-(4-Methoxybenzyl)glutamine	PDb
	1.11_302.1208m/z					HMDB0037844	N-(1-Deoxy-1-fructosyl)valine	PDb
	1.18_124.0868m/z					HMDB0003431	L-Histidinol	PDb
	1.18_245.1131m/z					HMDB0028864	Hydroxyprolyl-Hydroxyproline	PDb
	1.18_264.0535m/z					HMDB0002194	N-acetyl-S-(3-oxo-3-carboxy-n-propyl)cysteine	PDb
	1.23_201.1233m/z					HMDB0029137	Valyl-Threonine	PDb
	1.23_229.1182m/z					HMDB0028871	Hydroxyprolyl-Proline	PDb
	1.25_282.1194m/z					HMDB0003331	1-Methyladenosine	PDb
	1.30_185.0920m/z					HMDB0028688	Alanyl-Hydroxyproline	PDb
	1.33_227.1025m/z					HMDB0029016	Prolyl-Glutamate	PDb
	1.45_250.0616m/z					HMDB0038458	N,N'-Bis(gamma-glutamyl)cystine	PDb
	1.53_190.1073m/z					HMDB0062181	N-lactoyl-Valine	PDb
	1.55_427.0949m/z					HMDB0000656	Cysteineglutathione disulfide	PDb
	1.58_137.0596m/z					HMDB0013312	trans-3-Octenedioic acid	PDb
	1.65_259.1287m/z					HMDB0038676	(2S,2'S)-Pyrosaccharopine	PDb
	1.73_211.1077m/z					HMDB0094651	Pyroglutamylvaline	PDb
	1.78_343.1264n					HMDB0037845	N-(1-Deoxy-1-fructosyl)tyrosine	PDb
	1.91_265.0851m/z					HMDB0031985	gamma-Glutamyl-S-methylcysteine	PDb
	1.93_86.0964m/z					HMDB0034301	Piperidine	PDb
	14.72_330.3363m/z					HMDB0002212	Arachidic acid	PDb
	14.90_314.3412m/z					HMDB0034933	(Z)-11-Eicosen-1-ol	PDb
	15.09_471.3346n					HMDB0006510	Cervonyl carnitine	PDb
	16.34_735.5744m/z					HMDB0011537	MG(0:0/18:1(9Z)/0:0)	PDb
	16.77_568.5660m/z					HMDB0011761	Cer(d18:0/18:0)	PDb
	17.90_664.4909m/z					HMDB0008824	PE(14:0/16:0)	PDb
	18.56_478.3290m/z					HMDB0010382	LysoPC(16:0)	PDb
	19.35_506.3605m/z					HMDB0010408	LysoPC(P-18:1(9Z))	PDb
	2.03_291.1549m/z					HMDB0034879	1-[(5-Amino-5-carboxypentyl)amino]-1-deoxyfructose	PDb
	2.45_232.1403m/z					HMDB0028835	Glycyl-Arginine	PDb
	2.50_217.0641m/z					HMDB0028860	Hydroxyprolyl-Cysteine	PDb
	2.55_226.1550m/z					HMDB0028959	Lysyl-Proline	PDb
	2.58_255.1451m/z					HMDB0037180	(S)-Argpyrimidine	PDb
	2.58_291.1184m/z					HMDB0012267	N-Succinyl-L,L-2,6-diaminopimelate	PDb
	2.97_362.1014m/z					HMDB0001066	S-Lactoylglutathione	PDb
	3.07_350.1014m/z					HMDB0060507	S-(Formylmethyl)glutathione	PDb
	3.10_481.1057m/z					HMDB0038458	N,N'-Bis(gamma-glutamyl)cystine	PDb
	3.17_227.1026m/z					HMDB0028864	Hydroxyprolyl-Hydroxyproline	PDb
	3.32_131.0491m/z					HMDB0128078	3-phenylprop-2-enoic acid	PDb
	3.35_226.0709m/z					HMDB0129376	3-(2H-1,3-benzodioxol-5-yl)-3-oxopropanoic acid	PDb
	3.39_393.1204n					HMDB0039424	(gamma-Glutamyl-gamma-glutamyl)-S-methylcysteine	PDb
	3.42_202.0498m/z					HMDB0060426	8-Methoxykynurenate	PDb
	3.73_227.1025m/z					HMDB0029016	Prolyl-Glutamate	PDb
	3.73_304.1653m/z					HMDB0029096	Tryptophyl-Valine	PDb
	3.88_274.1548m/z					HMDB0029110	Tyrosyl-Lysine	PDb
	3.98_227.1026m/z					HMDB0028827	Glutamylproline	PDb
	4.45_221.0919m/z					HMDB0000472	5-Hydroxy-L-tryptophan	PDb
	4.45_252.0724m/z					HMDB0033718	Clitocine	PDb
	4.45_384.1146m/z					HMDB0000912	Succinyladenosine	PDb
	4.96_188.0738m/z					HMDB0094704	N-Propionylmethionine	PDb
	5.40_277.1181m/z					HMDB0062178	N-lactoyl-Tryptophan	PDb
	6.01_190.0895m/z					HMDB0012286	S-Prenyl-L-cysteine	PDb
	6.06_178.0862m/z					HMDB0040045	5-[2H-Pyrrol-4-(3H)-ylidenemethyl]-2-furanmethanol	PDb
	6.34_190.0895m/z					HMDB0012286	S-Prenyl-L-cysteine	PDb
	6.70_178.0862m/z					HMDB0040045	5-[2H-Pyrrol-4-(3H)-ylidenemethyl]-2-furanmethanol	PDb
	0.48_156.5925m/z					HMDB0028879	Histidinyl-Arginine	PDc
	0.48_166.1136m/z					HMDB0028703	Arginyl-Arginine	PDc
	0.54_193.0252n					HMDB0041624	Phosphocreatinine	PDc
	0.56_114.1025m/z					HMDB0033458	N-Carbamoylputrescine	PDc
	0.58_225.0868m/z					HMDB0011631	L-3-Hydroxykynurenine	PDc
	0.60_134.1287m/z					HMDB0012176	5-Aminopentanamide	PDc
	0.60_220.0694n					HMDB0011168	L-beta-aspartyl-L-serine	PDc
	0.64_167.0564m/z					HMDB0001991	7-Methylxanthine	PDc
	0.64_176.0796n					23781	Thr Gly	PDc
	0.64_81.0447m/z					HMDB0003361	Pyrimidine	PDc
	0.65_187.0712m/z					HMDB0061890	Pyroglutamylglycine	PDc
	0.65_254.1376n					23909	Val His	PDc
	0.67_206.0851m/z					HMDB0094704	N-Propionylmethionine	PDc
	0.67_490.1763m/z					HMDB0039742	4-O-Methyl-a-D-glucosyl-(1->2)-b-D-xylosyl-(1->4)-D-xylose	PDc
	0.69_140.9946m/z					186	ACETYLPHOSPHATE	PDc
	0.69_425.1764m/z					HMDB0062702	N,N'-diacetylchitobiose	PDc
	0.72_219.0974m/z					23969	Glu Ala	PDc
	0.74_140.0584n					HMDB0002271	Imidazolepropionic acid	PDc
	0.74_246.1811m/z					HMDB0029132	Valyl-Lysine	PDc
	0.74_248.1007n					HMDB0028829	Glutamylthreonine	PDc
	0.74_323.0516n					3452	5'-CMP	PDc
	0.74_399.1374n							PDc
	0.76_232.1291m/z					HMDB0060477	gamma-Glutamyl-beta-aminopropiononitrile	PDc
	0.78_183.0531n					HMDB0000017	4-Pyridoxic acid	PDc
	0.78_322.1243m/z					HMDB0001067	N-Acetylaspartylglutamic acid	PDc
	0.81_242.1134m/z					HMDB0060750	3'-Amino-3'-deoxythimidine	PDc
	0.81_258.1448m/z					HMDB0041953	Nnal-N-oxide	PDc
	0.83_205.1182m/z					HMDB0029136	Valyl-Serine	PDc
	0.83_245.1131m/z					23678	Pro Glu	PDc
	0.86_106.0266n					HMDB0000139	Glyceric acid	PDc
	0.88_218.1022m/z					HMDB0033091	(Z)-3-(1-Formyl-1-propenyl)pentanedioic acid	PDc
	0.88_288.1187m/z					HMDB0002089	N-Ribosylhistidine	PDc
	0.92_208.0517n					HMDB0028784	Cysteinyl-Serine	PDc
	0.95_138.0773m/z					HMDB0001366	Purine	PDc
	0.97_166.0722m/z					58012	7-Methylguanine	PDc
	0.99_246.0850n					HMDB0000497	5,6-Dihydrouridine	PDc
	1.02_109.0760m/z					HMDB0032971	2,3-Dimethylpyrazine	PDc
	1.04_220.1179m/z					HMDB0012150	2-Keto-6-acetamidocaproate	PDc
	1.04_269.1243m/z					HMDB0028865	Hydroxyprolyl-Histidine	PDc
	1.06_258.1195m/z					HMDB0000942	Tetrahydroneopterin	PDc
	1.18_216.0866m/z					HMDB0003254	Muramic acid	PDc
	1.18_310.1759m/z					23796	Tyr Lys	PDc
	1.21_172.0967m/z					HMDB0062181	N-lactoyl-Valine	PDc
	1.23_253.1181m/z					HMDB0029098	Tyrosyl-Alanine	PDc
	1.35_140.9947m/z					186	ACETYLPHOSPHATE	PDc
	1.35_338.1820m/z					HMDB0028721	Arginyl-Tyrosine	PDc
	1.38_260.1603m/z					HMDB0028800	Glutaminylisoleucine	PDc
	1.48_128.0454m/z					HMDB0060659	1-Methyl-4-nitroimidazole	PDc
	1.48_207.0531n					HMDB0000978	4-(2-Aminophenyl)-2,4-dioxobutanoic acid	PDc
	1.50_154.0974m/z					HMDB0013253	N-Acetylhistamine	PDc
	1.50_211.0689m/z					HMDB0011173	L-glycyl-L-hydroxyproline	PDc
	1.53_156.0767m/z					HMDB0000177	L-Histidine	PDc
	1.53_297.1080m/z					HMDB0028765	Aspartyl-Tyrosine	PDc
	1.55_160.1080m/z					263486	Creatine ethyl ester	PDc
	1.55_173.0921m/z					HMDB0004988	Pi-Methylimidazoleacetic acid	PDc
	1.55_213.0869m/z					HMDB0003269	Nicotinuric acid	PDc
	1.55_305.5319m/z					HMDB0001346	GDP-4-Dehydro-6-deoxy-D-mannose	PDc
	1.60_150.0773m/z					HMDB0002099	6-Methyladenine	PDc
	1.60_189.1233m/z					23924	Ala Val	PDc
	1.65_235.1188m/z					HMDB0029019	Prolyl-Histidine	PDc
	1.73_191.0549m/z					HMDB0060348	2-Maleylacetate	PDc
	1.73_365.0490m/z					HMDB0062755	5'-xanthylate(2-)	PDc
	1.80_150.0774m/z					HMDB0002099	6-Methyladenine	PDc
	1.80_181.0970m/z					HMDB0029069	Threoninyl-Proline	PDc
	1.83_237.0868m/z					HMDB0029445	L-Agaridoxin	PDc
	1.86_179.1283m/z					HMDB0040254	Butyl lactate	PDc
	1.91_190.9715m/z					HMDB0000263	Phosphoenolpyruvic acid	PDc
	13.81_440.2769m/z					HMDB0061641	3-hydroxypentadecanoyl carnitine	PDc
	14.23_270.2789m/z					HMDB0013813	13-Heptadecyn-1-ol	PDc
	14.38_388.3418m/z					HMDB0013303	Pristanoylglycine	PDc
	14.52_402.3211m/z					HMDB0061641	3-hydroxypentadecanoyl carnitine	PDc
	15.17_466.2926m/z					46714	PE(17:1(9Z)/0:0)	PDc
	15.70_329.2684m/z					HMDB0004667	13S-hydroxyoctadecadienoic acid	PDc
	15.70_494.3239m/z					HMDB0006510	Cervonyl carnitine	PDc
	15.85_419.1937m/z					23096	Val Asp Trp	PDc
	16.02_362.3258m/z					HMDB0006752	Dihydroceramide	PDc
	16.02_376.3418m/z					HMDB0011131	MG(18:0/0:0/0:0)	PDc
	16.24_498.4880m/z					HMDB0032087	5-Hydroxy-14,16-hentriacontanedione	PDc
	16.36_512.5035m/z					HMDB0011759	Cer(d18:0/14:0)	PDc
	16.46_526.5192m/z					HMDB0039536	4-Hydroxy-16,18-tritriacontanedione	PDc
	16.53_370.2952m/z					HMDB0061640	3-hydroxytetradecanoyl carnitine	PDc
	16.58_540.5347m/z					HMDB0011760	Cer(d18:0/16:0)	PDc
	16.82_580.3970m/z					HMDB0010392	LysoPC(20:2(11Z,14Z))	PDc
	17.72_761.5795m/z					HMDB0007940	PC(15:0/18:2(9Z,12Z))	PDc
	17.80_389.3386m/z					HMDB0002368	Nervonic acid	PDc
	18.05_283.2265m/z					HMDB0011531	MG(0:0/14:1(9Z)/0:0)	PDc
	19.10_257.2109m/z					HMDB0000560	Goshuyic acid	PDc
	19.10_341.3047m/z					HMDB0005060	Eicosadienoic acid	PDc
	2.01_192.1229m/z					HMDB0029409	Turicine	PDc
	2.03_169.0971m/z					HMDB0033947	2-Aminobenzamide	PDc
	2.03_241.1545m/z					HMDB0015217	Pilocarpine	PDc
	2.14_311.1236m/z					HMDB0011741	gamma-Glutamyltyrosine	PDc
	2.27_237.0869m/z					HMDB0029445	L-Agaridoxin	PDc
	2.29_183.1128m/z					HMDB0029137	Valyl-Threonine	PDc
	2.37_130.0651m/z					HMDB0011664	3-Methylene-indolenine	PDc
	2.50_160.1080m/z					263486	Creatine ethyl ester	PDc
	2.53_225.0845m/z					HMDB0028688	Alanyl-Hydroxyproline	PDc
	2.55_180.0879m/z					HMDB0011690	7-Aminomethyl-7-carbaguanine	PDc
	2.71_136.0383n					83	Hypoxanthine	PDc
	2.71_334.1607m/z					HMDB0028711	Arginyl-Histidine	PDc
	2.71_94.0399m/z					HMDB0000630	Cytosine	PDc
	2.73_202.1185m/z					HMDB0240212	(alpha-keto-dimethyl-delta-N,N-Dimethylguanidynol) valeric acid	PDc
	2.89_237.0869m/z					HMDB0060485	L-Formylkynurenine	PDc
	3.20_194.0672m/z					HMDB0060410	6-Carboxy-5,6,7,8-tetrahydropterin	PDc
	3.25_227.1389m/z					HMDB0028930	Leucyl-Hydroxyproline	PDc
	3.28_228.0865m/z					HMDB0028827	Glutamylproline	PDc
	3.47_342.1559m/z					23790	His Trp	PDc
	3.55_226.0685m/z					HMDB0062715	N-acetyl-L-2-aminoadipate(2-)	PDc
	3.70_152.0341m/z					HMDB0000439	2-Furoylglycine	PDc
	3.88_285.0959n					HMDB0005923	N4-Acetylcytidine	PDc
	3.91_195.0895n					HMDB0029217	Tyrosine methylester	PDc
	4.04_215.0850m/z					HMDB0029067	Threoninyl-Methionine	PDc
	4.09_226.0685m/z					HMDB0062715	N-acetyl-L-2-aminoadipate(2-)	PDc
	4.27_153.0658m/z					44992	3-Pyrimidin-2-yl-Propionic Acid	PDc
	4.45_174.0792n					3302	Indole-3-acetamide	PDc
	5.06_229.1005m/z					HMDB0028981	Methionyl-Proline	PDc
	5.08_253.1157m/z					HMDB0029128	Valyl-Hydroxyproline	PDc
	5.14_357.2130m/z					21715	Pro Gln Ile	PDc
	5.55_320.1602m/z					22242	Gly Pro Phe	PDc
	5.76_265.1545m/z					24009	Val Phe	PDc
	5.91_217.1546m/z					23988	Val Val	PDc
	6.06_224.0796n					HMDB0029397	L-Nicotianine	PDc
	6.09_245.1858m/z					23681	Ile Ile	PDc
	6.19_291.1336m/z					HMDB0035173	2-Carboxy-1-[5-(2-carboxy-1-pyrrolidinyl)-2-hydroxy-2,4-pentadienylidene]pyrrolidinium	PDc
	6.24_229.0971m/z					HMDB0013713	N-acetyltryptophan	PDc
	6.27_247.1651m/z					HMDB0003581	Dethiobiotin	PDc
	6.34_291.1336m/z					HMDB0035173	2-Carboxy-1-[5-(2-carboxy-1-pyrrolidinyl)-2-hydroxy-2,4-pentadienylidene]pyrrolidinium	PDc
	6.77_267.1313m/z					HMDB0028908	Isoleucyl-Hydroxyproline	PDc
	6.87_267.0144m/z					HMDB0031950	L-2-Aminoethyl seryl phosphate	PDc
	7.17_190.0841n					HMDB0061681	6-(2-Hydroxyethoxy)-6-oxohexanoic acid	PDc
	7.37_211.1440m/z					HMDB0011174	Isoleucylproline	PDc
	7.70_209.0921m/z					HMDB0060757	4-Aminobenzoyl-(beta)-alanine	PDc
	8.09_267.0146m/z					HMDB0031950	L-2-Aminoethyl seryl phosphate	PDc
	0.52_262.1508m/z					HMDB0028718	Arginyl-Serine	PDd
	0.56_203.1389m/z					HMDB0028691	Alanyl-Leucine	PDd
	0.58_190.0821m/z					HMDB0028836	Glycyl-Asparagine	PDd
	0.58_290.1456m/z					23897	Arg Asp	PDd
	0.64_126.0371m/z					HMDB0032985	5-(2-Hydroxyethyl)-4-methylthiazole	PDd
	0.65_182.0481m/z					HMDB0014797	Acamprosate	PDd
	0.69_615.1528m/z					HMDB0001176	Cytidine monophosphate N-acetylneuraminic acid	PDd
	0.72_298.0524m/z					HMDB0000709	L-Cysteinylglycine disulfide	PDd
	0.74_134.0270m/z					HMDB0029432	(S)C(S)S-S-Methylcysteine sulfoxide	PDd
	0.78_164.0375m/z					HMDB0001890	Acetylcysteine	PDd
	0.95_246.1447m/z					23738	Val Gln	PDd
	1.04_146.0269m/z					HMDB0001890	Acetylcysteine	PDd
	1.06_182.0481m/z					HMDB0014797	Acamprosate	PDd
	1.06_351.0774m/z					HMDB0028985	Methionyl-Tyrosine	PDd
	1.09_116.0163m/z					HMDB0029432	(S)C(S)S-S-Methylcysteine sulfoxide	PDd
	1.11_379.1277m/z					21516	Met Asn Asp	PDd
	1.13_148.0426m/z					HMDB0059611	Thiomorpholine 3-carboxylate	PDd
	1.13_232.1179m/z					HMDB0000953	Suberylglycine	PDd
	1.13_307.0830m/z					HMDB0003337	Oxidized glutathione	PDd
	1.23_378.0807m/z					HMDB0011629	Guanosine 2',3'-cyclic phosphate	PDd
	1.25_221.0953m/z					HMDB0028693	Alanyl-Methionine	PDd
	1.48_162.0549m/z					HMDB0031172	3-Formyl-6-hydroxyindole	PDd
	1.63_203.1390m/z					23945	Ala Leu	PDd
	1.86_232.1179m/z					HMDB0000953	Suberylglycine	PDd
	1.86_276.1552m/z					HMDB0029015	Prolyl-Glutamine	PDd
	12.12_224.1887n					34503	N,N'-Dicyclohexylurea	PDd
	15.54_507.2714m/z					HMDB0061694	1-Oleoylglycerophosphoserine	PDd
	15.72_702.4309m/z					HMDB0012330	PS(14:0/14:0)	PDd
	16.09_330.2009m/z					HMDB0013250	Myristoylglycine	PDd
	16.12_484.4722m/z					HMDB0011758	Cer(d18:0/12:0)	PDd
	16.14_257.2472m/z					4289	Isopalmitic acid	PDd
	16.29_327.2289m/z					HMDB0001043	Arachidonic acid	PDd
	16.84_333.2760m/z					HMDB0002231	11Z-Eicosenoic acid	PDd
	16.99_383.3516m/z					HMDB0072855	MG(a-21:0/0:0/0:0)[rac]	PDd
	17.35_824.5279m/z					HMDB0009780	PI(16:0/16:2(9Z,12Z))	PDd
	17.53_776.5433m/z					HMDB0112285	PS(15:0/20:1(11Z))	PDd
	17.80_516.4622m/z					HMDB0062468	Docosanoylcarnitine	PDd
	18.46_570.5090m/z					HMDB0007126	DG(16:1(9Z)/15:0/0:0)	PDd
	18.61_596.5246m/z					HMDB0007074	DG(15:0/18:2(9Z,12Z)/0:0)	PDd
	19.42_652.5871m/z					HMDB0007088	DG(15:0/22:2(13Z,16Z)/0:0)	PDd
	2.35_186.0462n					45446	ethyl-2-amino-4-methyl-Thiazole-5-Carboxylate	PDd
	2.48_199.1189m/z					HMDB0004620	N-a-Acetyl-L-arginine	PDd
	2.50_306.1657m/z					HMDB0039161	Syndesine	PDd
	2.58_269.1072m/z					HMDB0028891	Histidinyl-Methionine	PDd
	2.63_218.1022m/z					HMDB0033091	(Z)-3-(1-Formyl-1-propenyl)pentanedioic acid	PDd
	2.91_261.0868m/z					HMDB0028765	Aspartyl-Tyrosine	PDd
	2.94_199.1077m/z					HMDB0029069	Threoninyl-Proline	PDd
	2.94_202.1185m/z					HMDB0029448	DL-Ornithino-L-alanine	PDd
	3.07_438.2345m/z					18989	Gln Tyr Lys	PDd
	3.47_271.0745m/z					HMDB0240217	3-(Cystein-S-yl)acetaminophen	PDd
	4.24_190.0862m/z					HMDB0002302	Indole-3-propionic acid	PDd
	4.32_348.1222m/z					18949	Cys Pro Glu	PDd
	4.45_145.0647m/z					HMDB0133749	(3E)-4-(4-hydroxyphenyl)but-3-en-2-one	PDd
	4.45_161.0475n					HMDB0002285	2-Indolecarboxylic acid	PDd
	4.47_237.0868m/z					HMDB0060485	L-Formylkynurenine	PDd
	4.85_428.0365m/z					159296	ADENOSINE 3',5'-DIPHOSPHATE	PDd
	4.93_223.1076m/z					23838	Phe Gly	PDd
	5.06_226.1048m/z					HMDB0062176	N-lactoyl-Leucine	PDd
	5.06_263.1423m/z					HMDB0028935	Leucyl-Methionine	PDd
	5.45_172.0062m/z					HMDB0004823	Lanthionine ketimine	PDd
	5.45_293.1712m/z					HMDB0011170	gamma-Glutamylisoleucine	PDd
	5.52_233.0954m/z					HMDB0029067	Threoninyl-Methionine	PDd
	5.55_295.1650m/z					24037	Tyr Leu	PDd
	5.63_263.1423m/z					23650	Met Leu	PDd
	5.99_203.1389m/z					23945	Ala Leu	PDd
	6.57_281.1495m/z					HMDB0004081	6-Hydroxymelatonin	PDd
	6.70_437.1486m/z					21259	Trp Glu Cys	PDd
	6.80_279.1698m/z					23716	Phe Ile	PDd
	6.95_220.0578m/z					HMDB0000181	L-Dopa	PDd
	6.95_457.2444m/z					17132	Phe Lys Tyr	PDd
	7.42_344.2541m/z					22058	Leu Ile Val	PDd
	7.52_414.1665m/z					97536	S-HEXYL-GLUTATHIONE	PDd
	7.82_224.0916m/z					HMDB0094657	2-Oxindole-3-acetate	PDd
	8.00_344.2541m/z					HMDB0000252	Sphingosine	PDd
	0.41_101.1073n
	0.44_128.1307n
	0.44_145.6073m/z
	0.44_147.1684m/z
	0.44_166.6182m/z
	0.44_73.5862m/z
	0.47_101.0044n
	0.47_103.9959n
	0.47_104.9993n
	0.47_105.0395m/z
	0.47_108.0273n
	0.47_118.0116n
	0.47_120.0220m/z
	0.47_124.0106n
	0.47_129.5942m/z
	0.47_131.9909n
	0.47_133.0345m/z
	0.47_138.1074m/z
	0.47_152.1105m/z
	0.47_181.9656m/z
	0.47_199.9656n
	0.47_202.6288m/z
	0.47_212.9359m/z
	0.47_213.9813n
	0.47_222.9781n
	0.47_247.9694n
	0.47_249.9261n
	0.47_251.9644n
	0.47_257.9205n
	0.47_263.0097m/z
	0.47_263.9417n
	0.47_302.9358m/z
	0.47_303.9616n
	0.47_308.2176m/z
	0.47_318.9082m/z
	0.47_347.9340n
	0.47_359.9387n
	0.47_365.1443m/z
	0.47_416.9161m/z
	0.47_91.9954m/z
	0.48_102.1151n
	0.48_104.9320m/z
	0.48_120.0251m/z
	0.48_143.5973m/z
	0.48_147.0714m/z
	0.48_148.0221n
	0.48_162.9586m/z
	0.48_166.0277m/z
	0.48_176.0170n
	0.48_182.9805m/z
	0.48_185.9509n
	0.48_238.9340n
	0.48_259.9174n
	0.48_270.9453m/z
	0.48_86.9914m/z
	0.48_88.0995n
	0.48_90.1106m/z
	0.50_100.0994n
	0.50_116.5687n
	0.50_124.5838m/z
	0.50_128.9808n
	0.50_130.0058m/z
	0.50_134.1004m/z
	0.50_146.1027n
	0.50_147.0941m/z
	0.50_147.1082n
	0.50_147.2093m/z
	0.50_147.2308m/z
	0.50_148.1115n
	0.50_215.0875m/z
	0.50_300.0654n
	0.50_308.1756n
	0.50_315.1874m/z
	0.50_383.1621m/z
	0.50_391.1853m/z
	0.50_438.3038n
	0.50_460.2729n
	0.50_84.0298m/z
	0.50_84.0389m/z
	0.50_84.0796m/z
	0.50_84.0823m/z
	0.50_84.1225m/z
	0.50_85.0841m/z
	0.50_85.0870m/z
	0.52_168.0873n
	0.52_184.9016m/z
	0.52_185.0646n
	0.52_186.0593n
	0.52_192.0799m/z
	0.52_223.0244m/z
	0.52_226.0120n
	0.52_226.0258m/z
	0.52_268.0224n
	0.52_292.9699m/z
	0.52_308.9837m/z
	0.52_327.0512m/z
	0.52_351.9836n
	0.52_352.1484n
	0.52_353.9818n
	0.52_368.1224n
	0.52_452.0838n
	0.52_460.1026m/z
	0.52_493.0449m/z
	0.52_545.0584m/z
	0.52_552.1840n
	0.52_559.1992m/z
	0.52_562.8656m/z
	0.52_583.1602m/z
	0.52_620.0065n
	0.52_627.0217m/z
	0.52_636.1452n
	0.52_682.3034n
	0.52_695.0092m/z
	0.52_696.0119m/z
	0.52_704.1326n
	0.52_711.9859m/z
	0.52_712.9812m/z
	0.52_714.2519m/z
	0.52_740.0070n
	0.52_742.9309m/z
	0.52_744.9289m/z
	0.52_775.2086m/z
	0.52_788.0941n
	0.52_794.9438n
	0.52_795.1089m/z
	0.52_804.2325n
	0.52_810.9181m/z
	0.52_843.0305m/z
	0.52_878.9049m/z
	0.54_116.5737m/z
	0.54_124.9225m/z
	0.54_173.8790n
	0.54_174.9380m/z
	0.54_192.9161m/z
	0.54_194.0286n
	0.54_195.0233n
	0.54_206.8857m/z
	0.54_208.8838m/z
	0.54_212.0674n
	0.54_212.9062m/z
	0.54_213.0723n
	0.54_214.0654n
	0.54_216.0762m/z
	0.54_235.9098n
	0.54_242.9253m/z
	0.54_253.8819n
	0.54_261.0126n
	0.54_275.1209m/z
	0.54_282.0285n
	0.54_290.8469m/z
	0.54_296.0284n
	0.54_303.0439m/z
	0.54_303.8971n
	0.54_315.9489n
	0.54_320.0359n
	0.54_337.8431n
	0.54_346.1138n
	0.54_358.8342m/z
	0.54_359.8376m/z
	0.54_374.8076n
	0.54_377.0863n
	0.54_387.0050m/z
	0.54_394.8739m/z
	0.54_396.1284n
	0.54_399.9108m/z
	0.54_402.9768n
	0.54_410.8477m/z
	0.54_418.9506n
	0.54_423.8024n
	0.54_426.8217m/z
	0.54_427.8251m/z
	0.54_428.8197m/z
	0.54_435.9450n
	0.54_442.7956m/z
	0.54_443.7990m/z
	0.54_444.7936m/z
	0.54_445.7965n
	0.54_447.9773n
	0.54_458.7695m/z
	0.54_459.7729m/z
	0.54_460.7675m/z
	0.54_460.9323m/z
	0.54_461.7710m/z
	0.54_463.0978m/z
	0.54_471.9848n
	0.54_483.8720m/z
	0.54_500.0109m/z
	0.54_502.9121n
	0.54_503.0792m/z
	0.54_505.7659n
	0.54_508.0962n
	0.54_510.7832m/z
	0.54_511.7866m/z
	0.54_512.7811m/z
	0.54_515.1116m/z
	0.54_519.0508n
	0.54_526.9218m/z
	0.54_527.7604m/z
	0.54_527.9254m/z
	0.54_528.9197m/z
	0.54_531.9388n
	0.54_539.8074n
	0.54_543.7344m/z
	0.54_543.8993m/z
	0.54_544.8937m/z
	0.54_551.8597m/z
	0.54_558.8690n
	0.54_560.8670n
	0.54_567.8335m/z
	0.54_569.1387m/z
	0.54_578.9353m/z
	0.54_586.8757m/z
	0.54_589.8918n
	0.54_594.7444m/z
	0.54_594.9092m/z
	0.54_595.7475m/z
	0.54_595.9124m/z
	0.54_596.7424m/z
	0.54_596.8581n
	0.54_610.7183m/z
	0.54_611.8863m/z
	0.54_612.7163m/z
	0.54_626.6921m/z
	0.54_627.8605m/z
	0.54_628.6902m/z
	0.54_628.7243n
	0.54_631.8739n
	0.54_638.8893m/z
	0.54_645.8322m/z
	0.54_662.7319m/z
	0.54_662.8964m/z
	0.54_671.6903n
	0.54_678.7057m/z
	0.54_680.7041m/z
	0.54_694.8444m/z
	0.54_695.8459m/z
	0.54_696.8427m/z
	0.54_710.8183m/z
	0.54_711.8189m/z
	0.54_712.8163m/z
	0.54_723.7039n
	0.54_739.8426n
	0.54_743.9335m/z
	0.54_778.6408m/z
	0.54_787.7917m/z
	0.54_794.7799m/z
	0.54_795.7794m/z
	0.54_796.7777m/z
	0.54_811.9186m/z
	0.54_823.6390n
	0.54_823.8037n
	0.54_829.7726m/z
	0.54_83.9612n
	0.54_878.7407m/z
	0.54_879.7403m/z
	0.56_110.0712m/z
	0.56_117.0738m/z
	0.56_122.5863m/z
	0.56_123.0655n
	0.56_130.0974m/z
	0.56_151.9509m/z
	0.56_157.0800m/z
	0.56_174.9655m/z
	0.56_174.9931m/z
	0.56_175.1147n
	0.56_175.2444m/z
	0.56_190.1377m/z
	0.56_219.0827m/z
	0.56_225.0703m/z
	0.56_238.1183m/z
	0.56_246.0394m/z
	0.56_342.4827m/z
	0.56_348.2229n
	0.56_350.2333m/z
	0.56_355.1543m/z
	0.56_359.1210m/z
	0.56_361.0913m/z
	0.56_389.1315m/z
	0.56_403.1490n
	0.56_405.0924n
	0.56_409.1681m/z
	0.56_431.1500m/z
	0.56_487.1055m/z
	0.56_522.3348n
	0.56_659.1912m/z
	0.56_73.0634m/z
	0.56_735.4098m/z
	0.56_76.0382m/z
	0.56_76.0752m/z
	0.56_77.0426m/z
	0.56_77.0455m/z
	0.56_87.0684n
	0.56_87.0790m/z
	0.58_133.1439m/z
	0.58_134.0576m/z
	0.58_135.0508m/z
	0.58_138.5812m/z
	0.58_147.1727m/z
	0.58_160.0841m/z
	0.58_239.0424m/z
	0.58_250.9727n
	0.58_256.1025m/z
	0.58_280.0716n
	0.58_297.0256n
	0.58_321.0012m/z
	0.58_350.0522n
	0.58_373.1884n
	0.58_432.1707m/z
	0.58_448.1658m/z
	0.58_454.0390m/z
	0.58_492.1800n
	0.58_88.0215m/z
	0.58_90.0086m/z
	0.58_90.1012m/z
	0.58_91.0610m/z
	0.60_119.9782m/z
	0.60_120.0634m/z
	0.60_120.1365m/z
	0.60_132.0565m/z
	0.60_135.0479m/z
	0.60_146.9796m/z
	0.60_147.0736m/z
	0.60_275.1131n
	0.60_74.0236m/z
	0.60_74.0255m/z
	0.60_90.0536m/z
	0.60_91.0582m/z
	0.62_101.9990m/z
	0.62_103.0627m/z
	0.62_119.9941m/z
	0.62_120.0615n
	0.62_129.9694m/z
	0.62_130.0475m/z
	0.62_130.1301m/z
	0.62_147.8620m/z
	0.62_147.9408m/z
	0.62_148.0564n
	0.62_148.0575m/z
	0.62_148.1578m/z
	0.62_148.1794m/z
	0.62_148.1887m/z
	0.62_150.0669m/z
	0.62_314.1077m/z
	0.62_495.0775n
	0.62_84.0026m/z
	0.62_84.0432m/z
	0.64_111.0142n
	0.64_123.0745m/z
	0.64_123.0784n
	0.64_133.0595m/z
	0.64_145.0510m/z
	0.64_162.0526n
	0.64_164.0633m/z
	0.64_182.0333m/z
	0.64_188.0916m/z
	0.64_211.0943m/z
	0.64_243.0440n
	0.64_247.9850m/z
	0.64_264.8774m/z
	0.64_265.3454m/z
	0.64_266.1147m/z
	0.64_271.0457m/z
	0.64_279.0000m/z
	0.64_280.5528m/z
	0.64_289.0563m/z
	0.64_292.0718m/z
	0.64_295.0900n
	0.64_298.0723m/z
	0.64_300.0595m/z
	0.64_302.0587m/z
	0.64_308.1216n
	0.64_329.5129m/z
	0.64_330.0168m/z
	0.64_343.1066m/z
	0.64_358.9714n
	0.64_382.1905m/z
	0.64_385.0917m/z
	0.64_387.0957m/z
	0.64_412.0623m/z
	0.64_429.0957m/z
	0.64_439.1918m/z
	0.64_85.0283m/z
	0.65_153.5594m/z
	0.65_241.0043m/z
	0.65_249.0710n
	0.65_263.8753m/z
	0.65_264.3397n
	0.65_270.1002m/z
	0.65_281.8621m/z
	0.65_294.0048n
	0.65_303.9802m/z
	0.65_305.1339m/z
	0.65_330.0586m/z
	0.65_337.4582m/z
	0.65_391.9815n
	0.65_98.9851m/z
	0.67_100.9883m/z
	0.67_143.0576n
	0.67_168.0422n
	0.67_192.0346m/z
	0.67_196.7780m/z
	0.67_196.8113m/z
	0.67_196.9568m/z
	0.67_236.0084n
	0.67_239.0313m/z
	0.67_245.0607m/z
	0.67_278.0400n
	0.67_292.3729n
	0.67_305.1645m/z
	0.67_309.8173m/z
	0.67_321.8406m/z
	0.67_332.0736m/z
	0.67_341.9196m/z
	0.67_346.8617m/z
	0.67_347.8485n
	0.67_365.8596m/z
	0.67_416.1187m/z
	0.67_440.5982m/z
	0.67_444.1474n
	0.67_445.8254n
	0.67_446.1864m/z
	0.67_448.8338m/z
	0.67_509.9021m/z
	0.67_550.0699n
	0.67_591.9891n
	0.67_627.1640m/z
	0.67_658.0908m/z
	0.67_671.9548m/z
	0.67_695.1194m/z
	0.67_737.0385m/z
	0.67_787.1876m/z
	0.67_787.9419m/z
	0.67_81.0334m/z
	0.67_924.2600m/z
	0.67_932.2456m/z
	0.67_934.1039n
	0.67_97.9763m/z
	0.67_97.9768n
	0.67_98.7182m/z
	0.67_98.9188m/z
	0.67_98.9307m/z
	0.67_98.9826m/z
	0.67_99.0490m/z
	0.67_99.0567m/z
	0.69_115.9877m/z
	0.69_116.1384m/z
	0.69_116.1533m/z
	0.69_117.0764m/z
	0.69_118.0770m/z
	0.69_132.0873n
	0.69_134.0771n
	0.69_205.0729m/z
	0.69_238.0190m/z
	0.69_285.8934m/z
	0.69_288.0840m/z
	0.69_354.1080m/z
	0.69_388.0765n
	0.69_394.2220m/z
	0.69_425.1571n
	0.69_426.9708m/z
	0.69_431.0346m/z
	0.69_467.8079m/z
	0.69_477.1395m/z
	0.69_494.0109n
	0.69_502.0486n
	0.69_595.1033m/z
	0.69_70.0646n
	0.69_71.0685m/z
	0.72_116.0815m/z
	0.72_119.0702m/z
	0.72_125.0695n
	0.72_213.0925m/z
	0.72_228.9418m/z
	0.72_269.9221m/z
	0.72_272.8621m/z
	0.72_368.2428m/z
	0.72_433.0193m/z
	0.74_105.0676m/z
	0.74_109.0639n
	0.74_113.0532n
	0.74_130.1100n
	0.74_131.0895m/z
	0.74_132.1211m/z
	0.74_140.0527m/z
	0.74_151.0976n
	0.74_155.0725m/z
	0.74_155.5741m/z
	0.74_156.0703m/z
	0.74_177.0636n
	0.74_177.0950m/z
	0.74_181.5725m/z
	0.74_187.0666n
	0.74_189.0772m/z
	0.74_190.1266m/z
	0.74_190.5692m/z
	0.74_193.6108m/z
	0.74_194.6495m/z
	0.74_195.0557m/z
	0.74_195.6153m/z
	0.74_203.1138m/z
	0.74_208.6105m/z
	0.74_211.1055n
	0.74_215.6184m/z
	0.74_230.1316m/z
	0.74_234.1528m/z
	0.74_234.9977m/z
	0.74_239.6163m/z
	0.74_244.1654m/z
	0.74_249.1633m/z
	0.74_250.1218m/z
	0.74_255.0974m/z
	0.74_256.6448m/z
	0.74_271.1636n
	0.74_273.6531m/z
	0.74_287.1348m/z
	0.74_291.1066n
	0.74_293.1126n
	0.74_298.0954m/z
	0.74_333.1765m/z
	0.74_335.6334m/z
	0.74_346.2215n
	0.74_366.1272n
	0.74_369.2512n
	0.74_382.2220m/z
	0.74_455.0130m/z
	0.74_468.0631n
	0.74_505.1599m/z
	0.74_73.0546n
	0.76_194.5678m/z
	0.76_212.9246m/z
	0.76_219.5495m/z
	0.76_224.0586m/z
	0.76_311.0905m/z
	0.76_323.1447m/z
	0.76_341.1106m/z
	0.76_344.5904m/z
	0.76_354.2266n
	0.76_473.1197m/z
	0.78_192.0866m/z
	0.78_360.0687m/z
	0.78_371.5501m/z
	0.81_123.0745m/z
	0.81_148.1161m/z
	0.81_184.0753m/z
	0.81_246.1335m/z
	0.81_262.0888m/z
	0.81_306.0752m/z
	0.81_486.1816m/z
	0.83_125.0709m/z
	0.83_226.1266m/z
	0.83_304.1249m/z
	0.83_344.0164n
	0.86_101.9867m/z
	0.86_111.0188m/z
	0.86_116.9633m/z
	0.86_151.9766m/z
	0.86_161.9394m/z
	0.86_161.9642m/z
	0.86_162.0723n
	0.86_162.1881m/z
	0.86_164.0826m/z
	0.86_166.0854n
	0.86_168.0960m/z
	0.86_189.9671m/z
	0.86_205.9503n
	0.86_218.5966m/z
	0.86_219.0703m/z
	0.86_220.9742m/z
	0.86_230.6236m/z
	0.86_236.9539m/z
	0.86_238.9492m/z
	0.86_250.1113m/z
	0.86_251.9568n
	0.86_262.4978m/z
	0.86_286.9153m/z
	0.86_293.0081m/z
	0.86_314.9831m/z
	0.86_437.1335m/z
	0.86_595.0565m/z
	0.88_149.0694n
	0.88_194.0481m/z
	0.88_268.6101m/z
	0.88_315.0949m/z
	0.88_317.4654m/z
	0.88_340.0806m/z
	0.88_348.0511m/z
	0.88_483.1092n
	0.88_549.9717m/z
	0.88_577.9665m/z
	0.90_113.0539m/z
	0.90_117.7388m/z
	0.90_117.7399m/z
	0.90_117.9915m/z
	0.90_119.0920m/z
	0.90_292.9587m/z
	0.90_72.0402m/z
	0.90_72.0798m/z
	0.90_73.0870m/z
	0.92_118.0012m/z
	0.92_118.0167m/z
	0.92_118.0841m/z
	0.92_118.4339m/z
	0.92_120.0928m/z
	0.92_135.9759m/z
	0.92_136.0593m/z
	0.92_138.0684m/z
	0.92_218.0108m/z
	0.92_72.0477m/z
	0.92_72.0808m/z
	0.92_73.0841m/z
	0.95_100.0215m/z
	0.95_109.0508m/z
	0.95_129.0901n
	0.95_131.1007m/z
	0.95_153.0599m/z
	0.95_201.6210m/z
	0.95_241.0833m/z
	0.95_287.1109m/z
	0.95_414.2132m/z
	0.97_189.1193m/z
	0.97_247.5810m/z
	0.97_325.0375m/z
	0.97_377.2028m/z
	0.97_77.0426m/z
	0.97_84.0796m/z
	0.99_112.7101m/z
	0.99_112.9548m/z
	0.99_112.9694m/z
	0.99_113.0326m/z
	0.99_113.0788m/z
	0.99_113.0997m/z
	0.99_113.3601m/z
	0.99_169.0973n
	0.99_176.6025m/z
	0.99_208.0439m/z
	0.99_216.9906m/z
	0.99_227.9671n
	0.99_234.9971n
	0.99_237.0188m/z
	0.99_238.0709m/z
	0.99_243.9781n
	0.99_247.9731n
	0.99_251.1243m/z
	0.99_281.5940m/z
	0.99_326.0174n
	0.99_352.0464n
	0.99_661.2433n
	1.02_206.1518m/z
	1.02_237.6314m/z
	1.02_259.0890m/z
	1.02_305.1341m/z
	1.02_405.1978m/z
	1.02_670.2072n
	1.04_100.0215m/z
	1.04_112.0136n
	1.04_114.0242m/z
	1.04_167.0294m/z
	1.04_195.5757m/z
	1.04_198.0563m/z
	1.04_200.0440m/z
	1.04_204.5905m/z
	1.04_213.0158m/z
	1.04_214.0143m/z
	1.04_221.9929m/z
	1.04_232.5280m/z
	1.04_238.0314m/z
	1.04_254.5889m/z
	1.04_261.1555m/z
	1.04_261.9606m/z
	1.04_270.9664m/z
	1.04_359.5212m/z
	1.04_360.1398m/z
	1.04_440.1034n
	1.04_460.9953n
	1.06_105.0368m/z
	1.06_131.0895m/z
	1.06_144.1256n
	1.06_149.9365m/z
	1.06_216.5149m/z
	1.06_226.0782m/z
	1.06_233.5064m/z
	1.06_247.5810m/z
	1.06_249.9830m/z
	1.06_250.0616m/z
	1.06_348.4226m/z
	1.06_349.0731m/z
	1.06_370.1057n
	1.06_428.2098m/z
	1.06_672.1062m/z
	1.09_142.0320m/z
	1.09_253.0651m/z
	1.09_306.1292m/z
	1.09_307.4962m/z
	1.09_307.7328m/z
	1.09_307.7977m/z
	1.09_308.3843m/z
	1.09_308.4484m/z
	1.09_310.0863m/z
	1.09_311.0834m/z
	1.09_361.0021m/z
	1.09_668.0862m/z
	1.09_76.0208m/z
	1.09_76.0215m/z
	1.09_84.0435m/z
	1.09_922.2582m/z
	1.11_159.0086m/z
	1.11_263.1316m/z
	1.11_279.8850m/z
	1.11_308.0819m/z
	1.11_350.1686n
	1.13_242.0363m/z
	1.13_246.9737m/z
	1.13_247.9721m/z
	1.13_252.9644n
	1.13_274.1395m/z
	1.13_300.9309m/z
	1.13_340.9981m/z
	1.13_410.0065n
	1.13_428.1476n
	1.13_718.2646n
	1.13_95.0127m/z
	1.15_194.6313m/z
	1.15_202.6231m/z
	1.15_211.6284m/z
	1.15_228.0840m/z
	1.15_99.0916m/z
	1.18_166.1206m/z
	1.18_190.1266m/z
	1.18_230.0372m/z
	1.18_468.1283m/z
	1.21_122.9813m/z
	1.21_181.1083m/z
	1.21_199.6234m/z
	1.21_300.9533m/z
	1.21_401.2070m/z
	1.23_268.9964m/z
	1.25_136.7324m/z
	1.25_136.9394m/z
	1.25_136.9588m/z
	1.25_137.0432m/z
	1.25_137.1327m/z
	1.25_137.1514m/z
	1.25_138.0298m/z
	1.25_226.5701m/z
	1.25_244.6266m/z
	1.25_273.0801n
	1.25_328.1121m/z
	1.25_377.0024m/z
	1.25_464.9868m/z
	1.25_94.0399m/z
	1.28_115.9941m/z
	1.28_194.6495m/z
	1.28_204.0188m/z
	1.28_214.8074m/z
	1.28_214.8449m/z
	1.28_215.0113m/z
	1.28_215.1869m/z
	1.28_218.0238m/z
	1.28_220.9942m/z
	1.28_260.9960m/z
	1.28_284.1288m/z
	1.28_291.1548m/z
	1.28_305.9590n
	1.28_365.9579n
	1.28_374.2163n
	1.28_375.9779m/z
	1.28_404.0117n
	1.28_404.0342m/z
	1.28_409.0190m/z
	1.28_426.9824m/z
	1.28_526.5038m/z
	1.28_527.0068m/z
	1.28_553.4634m/z
	1.30_186.0954m/z
	1.30_219.9664m/z
	1.30_248.0730m/z
	1.30_410.1225m/z
	1.33_169.0971m/z
	1.33_181.1258m/z
	1.33_192.5975m/z
	1.33_212.1222m/z
	1.33_215.6240m/z
	1.33_216.6262m/z
	1.35_154.0385m/z
	1.35_211.1189m/z
	1.35_250.0520m/z
	1.35_314.1066m/z
	1.35_342.0497n
	1.35_388.2318n
	1.38_126.0661m/z
	1.38_1380.1295n
	1.38_237.6371m/z
	1.38_316.0426m/z
	1.38_423.5386m/z
	1.38_424.0423m/z
	1.38_426.5501m/z
	1.38_436.1493m/z
	1.38_465.0398m/z
	1.38_480.5777m/z
	1.38_496.5323m/z
	1.40_1494.0687n
	1.40_331.8949m/z
	1.40_332.5524m/z
	1.40_333.2279m/z
	1.40_333.4650m/z
	1.40_348.5743m/z
	1.40_354.5434m/z
	1.40_393.0109m/z
	1.40_395.5012m/z
	1.40_396.5015m/z
	1.40_428.5753m/z
	1.40_451.0656m/z
	1.40_453.0190m/z
	1.40_457.7188m/z
	1.40_471.6375m/z
	1.40_541.0609n
	1.40_544.0733m/z
	1.40_602.9960m/z
	1.40_629.5479m/z
	1.40_667.1238m/z
	1.40_695.0787m/z
	1.40_724.0907m/z
	1.40_727.0576m/z
	1.40_739.5562m/z
	1.40_783.5686m/z
	1.40_784.0664m/z
	1.43_262.5350m/z
	1.43_270.1639m/z
	1.43_293.0661m/z
	1.43_332.1450m/z
	1.43_432.0695m/z
	1.43_469.1364n
	1.43_472.1483m/z
	1.43_533.5449m/z
	1.45_138.0427m/z
	1.45_217.9746m/z
	1.45_264.0011m/z
	1.48_154.0439m/z
	1.48_183.5389m/z
	1.48_201.6266m/z
	1.48_223.0712m/z
	1.48_226.0902m/z
	1.50_102.1025m/z
	1.50_219.9664m/z
	1.50_360.1399m/z
	1.50_689.2493n
	1.53_134.0528m/z
	1.53_174.9906n
	1.53_190.9636m/z
	1.53_199.6053m/z
	1.53_219.6391m/z
	1.53_223.6340m/z
	1.53_232.0783m/z
	1.53_256.0829m/z
	1.53_282.0405m/z
	1.53_333.0785m/z
	1.53_361.1716m/z
	1.53_508.1471n
	1.55_127.0582m/z
	1.55_131.0532m/z
	1.55_170.0065n
	1.55_185.6078m/z
	1.55_231.9769n
	1.55_247.0563m/z
	1.55_255.5696m/z
	1.55_270.0590m/z
	1.55_279.5746m/z
	1.55_555.1301n
	1.58_117.0572m/z
	1.58_120.0569m/z
	1.58_120.0574n
	1.58_125.0507m/z
	1.58_135.0678n
	1.58_137.0789m/z
	1.58_138.0822m/z
	1.58_167.0609m/z
	1.58_181.8107m/z
	1.58_181.9184m/z
	1.58_181.9479m/z
	1.58_182.0767n
	1.58_182.2145m/z
	1.58_182.2440m/z
	1.58_437.1334m/z
	1.58_476.0798n
	1.58_93.0572m/z
	1.60_135.0678m/z
	1.60_179.1285m/z
	1.60_216.6262m/z
	1.63_130.0215m/z
	1.65_113.0327m/z
	1.65_221.1082m/z
	1.65_232.1179m/z
	1.65_387.0079m/z
	1.65_396.9633m/z
	1.68_177.0950m/z
	1.68_228.6262m/z
	1.68_240.0939m/z
	1.70_185.6078m/z
	1.73_195.1289m/z
	1.73_342.6016m/z
	1.75_263.5671m/z
	1.75_265.0350n
	1.78_131.9347m/z
	1.78_132.1033m/z
	1.78_132.1046m/z
	1.78_132.5132m/z
	1.78_134.1015n
	1.78_202.1185m/z
	1.78_264.1997m/z
	1.78_86.0434m/z
	1.78_86.0531m/z
	1.78_86.0951m/z
	1.78_87.1025m/z
	1.83_213.1232m/z
	1.83_229.1182m/z
	1.86_188.1155m/z
	1.86_211.0912m/z
	1.88_237.6370m/z
	1.88_249.0538m/z
	1.88_275.5670m/z
	1.88_298.5698m/z
	1.88_306.0753m/z
	1.88_306.7267m/z
	1.88_306.7919m/z
	1.88_307.0750m/z
	1.88_307.3757m/z
	1.88_307.4383m/z
	1.88_309.0787m/z
	1.88_333.5388m/z
	1.88_334.0426m/z
	1.88_345.0542m/z
	1.88_355.0741n
	1.88_375.0400m/z
	1.88_484.1164m/z
	1.91_229.6340m/z
	1.91_257.0915m/z
	1.91_308.0854m/z
	1.91_335.5936m/z
	1.91_710.1192n
	1.93_131.8054m/z
	1.93_131.9346m/z
	1.93_132.0012m/z
	1.93_132.0196m/z
	1.93_132.0738m/z
	1.93_132.0994m/z
	1.93_132.1054m/z
	1.93_132.1843m/z
	1.93_133.1886m/z
	1.93_86.0434m/z
	1.93_86.0951m/z
	1.93_87.0997m/z
	1.96_86.0531m/z
	1.98_209.1263m/z
	10.07_333.1306m/z
	10.11_292.1077m/z
	10.16_205.0430m/z
	10.48_270.1023m/z
	10.53_254.1443m/z
	10.55_616.3327m/z
	10.63_212.0818m/z
	10.77_341.0330m/z
	11.02_441.1518m/z
	11.21_311.2326m/z
	11.29_299.1790m/z
	11.51_211.0865m/z
	11.58_342.1576n
	12.00_425.1566m/z
	12.02_245.0933m/z
	12.08_241.6129m/z
	12.08_411.2382n
	12.12_226.1994m/z
	12.15_370.1985m/z
	12.22_425.1567m/z
	12.42_262.1707n
	12.57_87.0189m/z
	12.69_227.1066m/z
	12.81_425.1567m/z
	13.03_531.2741m/z
	13.06_437.6917m/z
	13.16_274.1832m/z
	13.36_208.2059m/z
	13.36_327.1250m/z
	13.36_386.1854n
	13.41_481.2922m/z
	13.48_327.1250m/z
	13.51_340.1792m/z
	13.53_379.1511m/z
	13.58_319.3032m/z
	13.58_515.8298n
	13.76_480.3528m/z
	13.83_317.9926m/z
	13.83_362.3068m/z
	13.98_281.2949m/z
	13.98_531.3136m/z
	14.06_277.1197m/z
	14.08_464.3578m/z
	14.11_354.2029m/z
	14.13_293.2948m/z
	14.23_266.1805m/z
	14.23_545.3293m/z
	14.33_330.3001m/z
	14.33_331.3032m/z
	14.33_453.2204m/z
	14.38_564.4621m/z
	14.72_457.3052m/z
	14.80_319.1951m/z
	14.80_326.6417m/z
	14.80_621.4180m/z
	14.82_665.4443m/z
	14.85_269.6442m/z
	14.90_313.3290m/z
	14.92_398.3260m/z
	14.92_596.2491m/z
	15.00_326.6418m/z
	15.07_444.2520m/z
	15.09_235.6609n
	15.09_496.3301m/z
	15.09_544.3050m/z
	15.09_578.2762m/z
	15.12_513.2822m/z
	15.14_253.6017m/z
	15.19_304.6915m/z
	15.19_568.4184n
	15.19_612.4446n
	15.22_348.2160m/z
	15.22_471.0601m/z
	15.22_679.4598m/z
	15.24_723.4859m/z
	15.32_512.4671m/z
	15.32_629.3327m/z
	15.34_424.3027m/z
	15.34_671.4936m/z
	15.39_648.3375m/z
	15.39_670.3504m/z
	15.42_451.3627m/z
	15.42_468.3291m/z
	15.44_229.2274m/z
	15.44_495.3889m/z
	15.47_561.3970m/z
	15.47_605.4231m/z
	15.49_242.1174m/z
	15.49_259.1194m/z
	15.49_324.9178m/z
	15.49_331.7142m/z
	15.49_382.2500n
	15.49_403.1775m/z
	15.49_413.2486m/z
	15.49_482.3355m/z
	15.49_487.1301m/z
	15.49_575.3587m/z
	15.49_629.4863m/z
	15.52_289.1846m/z
	15.52_666.4525n
	15.67_481.3163n
	15.74_619.4388m/z
	15.77_707.4911m/z
	15.82_275.2003m/z
	15.85_247.6303m/z
	15.87_409.1368m/z
	15.92_314.1646m/z
	15.95_419.2764m/z
	15.97_696.3789m/z
	15.99_358.2771m/z
	15.99_471.3442m/z
	16.02_353.6280m/z
	16.02_358.2434m/z
	16.02_362.7913m/z
	16.02_393.2779m/z
	16.02_440.2726n
	16.02_502.1847m/z
	16.02_517.8325m/z
	16.02_631.4177m/z
	16.09_308.2200n
	16.09_310.1439n
	16.09_344.1803m/z
	16.09_345.1729m/z
	16.09_547.4032m/z
	16.09_584.3368m/z
	16.09_635.4556m/z
	16.09_695.4769m/z
	16.14_110.1045m/z
	16.14_371.2956m/z
	16.14_413.3064m/z
	16.14_514.7618m/z
	16.14_516.0295m/z
	16.14_522.8839m/z
	16.14_535.4025m/z
	16.14_564.4216m/z
	16.14_634.5376m/z
	16.14_692.0207m/z
	16.14_706.9902m/z
	16.14_845.6727m/z
	16.16_514.6224m/z
	16.16_641.4281m/z
	16.19_363.2652m/z
	16.21_290.1817m/z
	16.21_357.7041m/z
	16.29_485.3234m/z
	16.29_537.3757m/z
	16.31_474.3938m/z
	16.34_286.1429m/z
	16.34_307.2872n
	16.36_288.2320m/z
	16.41_280.1429m/z
	16.53_633.4408m/z
	16.53_690.5639m/z
	16.53_727.5393m/z
	16.55_415.3073m/z
	16.55_570.4337m/z
	16.63_436.3110m/z
	16.65_399.3274m/z
	16.65_561.4366m/z
	16.65_593.4533m/z
	16.65_737.6257m/z
	16.69_554.5501m/z
	16.69_791.6161m/z
	16.74_560.3634m/z
	16.79_400.3782m/z
	16.79_403.7097m/z
	16.82_369.1640m/z
	16.84_458.3990m/z
	16.89_326.2081m/z
	16.89_403.7279m/z
	16.89_416.6719m/z
	16.89_431.2918m/z
	16.89_528.8613m/z
	16.92_330.6694m/z
	16.94_258.6679m/z
	16.94_300.1586m/z
	16.99_498.8503m/z
	16.99_563.3615m/z
	17.01_485.3146m/z
	17.04_504.3598m/z
	17.06_417.7252m/z
	17.06_746.6631m/z
	17.06_795.6663m/z
	17.11_407.7668m/z
	17.14_352.7007m/z
	17.14_368.7136m/z
	17.14_458.8191m/z
	17.14_479.8428m/z
	17.14_486.8506m/z
	17.16_330.6988m/z
	17.16_430.7331m/z
	17.18_322.6650m/z
	17.18_351.6858m/z
	17.18_500.3595m/z
	17.18_576.4408m/z
	17.18_611.4231m/z
	17.21_344.6850m/z
	17.21_345.6853m/z
	17.21_357.3553m/z
	17.21_358.0894m/z
	17.21_366.2101m/z
	17.21_406.7673m/z
	17.21_417.7434m/z
	17.21_422.7426m/z
	17.21_423.7429m/z
	17.21_424.6976m/z
	17.21_430.6876m/z
	17.21_431.6880m/z
	17.21_566.8764m/z
	17.21_672.8929m/z
	17.21_704.4511m/z
	17.21_724.4674m/z
	17.21_755.5060m/z
	17.21_763.9539m/z
	17.21_786.4920m/z
	17.21_817.4772m/z
	17.23_358.7005m/z
	17.23_359.7010m/z
	17.23_681.4493m/z
	17.28_317.1414m/z
	17.28_357.6929m/z
	17.28_378.2178m/z
	17.28_386.7433m/z
	17.28_430.7514m/z
	17.28_443.6954m/z
	17.28_444.6957m/z
	17.28_576.8965m/z
	17.28_605.4747m/z
	17.28_640.4439m/z
	17.28_705.5154m/z
	17.28_730.4669m/z
	17.30_713.7887m/z
	17.30_789.0004m/z
	17.33_371.7085m/z
	17.33_372.7089m/z
	17.33_714.4720m/z
	17.35_294.1949m/z
	17.35_322.1899m/z
	17.35_591.9135m/z
	17.38_451.3182m/z
	17.40_468.3787n
	17.40_712.5143m/z
	17.43_728.5220m/z
	17.45_307.2026m/z
	17.45_335.1976m/z
	17.45_444.7488m/z
	17.45_486.7251m/z
	17.45_514.4466m/z
	17.45_599.9288m/z
	17.45_685.9476m/z
	17.45_849.5364n
	17.48_366.7164m/z
	17.48_368.2187m/z
	17.48_379.6828m/z
	17.48_382.7293m/z
	17.48_418.7514m/z
	17.48_681.5155m/z
	17.48_695.4647m/z
	17.48_725.4750m/z
	17.48_783.4988m/z
	17.50_738.5299m/z
	17.53_710.4879m/z
	17.55_1033.2067m/z
	17.55_342.7256m/z
	17.55_359.7009m/z
	17.55_366.7275m/z
	17.55_379.2257m/z
	17.55_379.7240m/z
	17.55_380.7242m/z
	17.55_409.7641m/z
	17.55_431.7592m/z
	17.55_438.7133m/z
	17.55_444.7033m/z
	17.55_457.6695m/z
	17.55_510.6503m/z
	17.55_510.9849m/z
	17.55_711.4592m/z
	17.55_715.3864n
	17.55_732.9835m/z
	17.55_752.4985m/z
	17.55_757.4564m/z
	17.55_791.9850m/z
	17.55_822.4680m/z
	17.58_528.4001n
	17.60_373.7165m/z
	17.60_559.8689m/z
	17.63_579.8844m/z
	17.63_607.9157m/z
	17.63_737.5067m/z
	17.63_817.9999m/z
	17.65_1014.3475m/z
	17.65_310.1439n
	17.65_345.1728m/z
	17.65_355.7335m/z
	17.65_384.3361m/z
	17.65_385.1548m/z
	17.65_388.7407m/z
	17.65_392.2335m/z
	17.65_392.7700m/z
	17.65_400.7589m/z
	17.65_422.7717m/z
	17.65_451.7213m/z
	17.65_458.7114m/z
	17.65_523.8218m/z
	17.65_527.9941m/z
	17.65_691.5000m/z
	17.65_707.4642m/z
	17.65_727.8045m/z
	17.65_728.1389m/z
	17.65_729.2327m/z
	17.65_731.8499m/z
	17.65_737.4752m/z
	17.65_757.4976m/z
	17.65_758.4972m/z
	17.65_770.0249n
	17.65_783.5048m/z
	17.65_882.4769m/z
	17.65_957.6350m/z
	17.65_970.9813m/z
	17.65_971.3158m/z
	17.67_409.7459m/z
	17.67_770.4640m/z
	17.70_378.7165m/z
	17.70_379.7166m/z
	17.70_412.7064m/z
	17.70_435.7093m/z
	17.70_786.4587m/z
	17.70_888.4939m/z
	17.72_385.7239m/z
	17.72_437.7593m/z
	17.72_462.2976m/z
	17.72_516.8139m/z
	17.72_621.4697m/z
	17.72_753.9958m/z
	17.72_784.4795m/z
	17.75_394.3228m/z
	17.75_445.7566m/z
	17.75_852.5593m/z
	17.77_444.2263m/z
	17.77_619.9446m/z
	17.80_322.2080m/z
	17.80_336.2054m/z
	17.80_587.3450m/z
	17.85_408.7563m/z
	17.85_500.7406m/z
	17.85_740.5457m/z
	17.85_877.5675n
	17.87_399.7691m/z
	17.90_335.2157m/z
	17.90_349.2133m/z
	17.90_363.2107m/z
	17.90_367.2152m/z
	17.90_367.7355m/z
	17.90_393.3148m/z
	17.90_567.3552m/z
	17.95_380.3389m/z
	18.00_806.4735m/z
	18.00_987.6848m/z
	18.02_343.1776m/z
	18.02_372.7545m/z
	18.02_373.2182m/z
	18.02_375.7296n
	18.02_380.7432m/z
	18.02_383.7036m/z
	18.02_393.7397m/z
	18.02_393.7780m/z
	18.02_394.2415m/z
	18.02_445.7750m/z
	18.02_503.8062m/z
	18.02_693.5154m/z
	18.02_729.8202m/z
	18.02_738.4896m/z
	18.02_739.4904m/z
	18.02_743.5439m/z
	18.02_743.8359m/z
	18.02_756.0401m/z
	18.02_761.0032n
	18.02_779.5370n
	18.05_621.4034m/z
	18.07_372.7412m/z
	18.07_436.7171m/z
	18.10_370.7570m/z
	18.10_759.0315m/z
	18.12_1008.3571m/z
	18.12_1022.3720m/z
	18.12_373.2042m/z
	18.12_385.2258m/z
	18.12_388.2120n
	18.12_414.7746m/z
	18.12_423.7617m/z
	18.12_718.5291m/z
	18.12_735.4966m/z
	18.12_755.8353n
	18.12_756.1703m/z
	18.12_765.0071m/z
	18.12_769.4337n
	18.12_785.5292m/z
	18.12_786.5294m/z
	18.14_253.1948m/z
	18.14_575.9078m/z
	18.14_596.9312m/z
	18.17_742.5036m/z
	18.19_392.7321m/z
	18.19_393.7326m/z
	18.19_449.7248m/z
	18.19_805.5029m/z
	18.22_437.7774m/z
	18.24_585.4488m/z
	18.26_372.7411m/z
	18.26_704.5219m/z
	18.29_393.2631m/z
	18.29_459.7722m/z
	18.34_322.2261m/z
	18.34_350.2212m/z
	18.34_364.2187m/z
	18.34_520.4722m/z
	18.34_544.4935m/z
	18.34_558.5089m/z
	18.36_346.2442m/z
	18.39_772.5850m/z
	18.41_663.0509m/z
	18.46_363.2289m/z
	18.46_488.3883m/z
	18.46_676.0585m/z
	18.49_379.3355m/z
	18.49_398.3540m/z
	18.51_314.2768m/z
	18.56_370.7570m/z
	18.56_388.2318m/z
	18.56_394.7591m/z
	18.56_397.7192m/z
	18.56_424.7695m/z
	18.56_438.7672m/z
	18.56_757.4877m/z
	18.56_757.8521m/z
	18.56_771.8671m/z
	18.56_772.5357m/z
	18.56_786.6177m/z
	18.58_407.7555m/z
	18.58_529.7272m/z
	18.58_721.5468m/z
	18.58_813.5519m/z
	18.58_844.5368m/z
	18.61_318.7330m/z
	18.61_610.5401m/z
	18.61_621.4021m/z
	18.61_651.4410m/z
	18.61_682.9778m/z
	18.61_688.5650m/z
	18.61_689.0666m/z
	18.63_734.5597m/z
	18.66_674.9990m/z
	18.66_754.5352m/z
	18.68_457.7406m/z
	18.68_792.5662m/z
	18.71_789.6093m/z
	18.96_340.2442m/z
	18.96_356.7592m/z
	19.05_393.3018m/z
	19.05_625.4348m/z
	19.08_290.2180m/z
	19.10_415.2561m/z
	19.10_722.5263n
	19.10_797.4350m/z
	19.25_363.2471m/z
	19.25_377.2446m/z
	19.25_623.4178m/z
	19.32_543.7427m/z
	19.35_478.7640m/z
	19.35_524.7788m/z
	19.35_530.7434m/z
	19.35_807.5897m/z
	19.37_356.7593m/z
	19.42_332.2469m/z
	19.42_376.2550m/z
	19.42_649.4332m/z
	19.45_390.2524m/z
	2.01_256.6448m/z
	2.03_111.0916m/z
	2.03_135.0677m/z
	2.03_158.0705m/z
	2.09_113.0572m/z
	2.11_188.1155m/z
	2.16_170.0652m/z
	2.16_184.5548m/z
	2.24_161.5972m/z
	2.24_230.6293m/z
	2.24_270.6023m/z
	2.27_209.1264m/z
	2.29_320.1814m/z
	2.29_323.0870m/z
	2.32_215.0979n
	2.32_336.1614n
	2.35_188.0569m/z
	2.35_189.0493m/z
	2.35_231.0672m/z
	2.35_238.6393m/z
	2.37_132.0443m/z
	2.37_174.0787n
	2.37_193.1083m/z
	2.37_265.1582m/z
	2.40_187.6235m/z
	2.40_224.1210m/z
	2.42_201.6266m/z
	2.42_379.1041m/z
	2.42_774.2043n
	2.45_264.1265m/z
	2.48_233.6421m/z
	2.48_360.1313m/z
	2.50_111.0916m/z
	2.50_187.6234m/z
	2.50_242.6292m/z
	2.55_378.1067m/z
	2.58_158.5863m/z
	2.58_167.0996m/z
	2.58_198.0737m/z
	2.58_323.1169m/z
	2.58_329.0961m/z
[truncated: 406 more rows]

## Sheet: Normalized_data
name	genotype	condition	group	Cell Culture batch	replicate	LCMSseq	LCMSbatch	Sample type	0.54_212.0674n	1.23_136.0384n	0.67_97.9768n	0.62_147.0529n	0.67_260.0295n	0.67_422.0821n	2.71_268.0805n	0.56_174.1115n	0.99_112.0271n	1.09_307.0833n	1.58_181.0737n	0.50_146.1053n	0.67_309.1056n	0.52_185.0646n	0.54_282.0285n	0.64_180.0632n	0.52_146.1054n	0.52_352.1484n	1.88_612.1513n	0.65_281.1108n	0.54_308.1579n	0.69_290.0400n	0.58_133.0374n	0.54_296.0284n	1.43_469.1364n	0.54_213.0723n	1.11_350.1686n	1.40_541.0609n	0.72_169.9979n	15.09_471.3346n	0.72_426.0877n	0.47_118.0116n	0.47_131.9909n	0.54_195.0233n	0.99_243.9781n	17.45_849.5364n	0.54_396.1284n	0.62_120.0615n	0.56_348.2229n	0.60_276.1318n	0.47_199.9656n
asc1_H1_A	asc1	H	A	1	1	180	2	Sample	321522	2.51054e+06	1.28081e+06	1.23639e+07	580781	476464	2.43164e+06	6.7114e+06	569547	1.5922e+07	3.46903e+06	5.66247e+06	1.90504e+06	72968.3	4312.61	351365	583491	216895	2.73976e+06	800349	358036	18700.1	704358	8122.27	499279	25653.5	46438.7	344602	12159.2	672947	33000.4	373977	126296	8855.13	17412.4	253368	13055.5	120729	149120	388014	77069.3
asc1_H3_A	asc1	H	A	1	3	117	2	Sample	490080	1.82949e+06	1.52443e+06	1.19885e+07	531611	379682	2.06288e+06	6.10479e+06	486567	1.61598e+07	3.04125e+06	6.11208e+06	3.13643e+06	54978.7	7601.45	413521	475557	161263	2.12425e+06	926819	449686	14864.4	682976	58683.8	495239	39337.7	59619.1	282515	13140	445048	28510	367162	133134	15580.1	19763.1	252251	62525.4	131340	40036.1	349466	59150.5
asc1_H4_A	asc1	H	A	2	4	146	2	Sample	229655	2.17555e+06	1.47833e+06	1.32096e+07	481816	512947	2.08819e+06	6.28948e+06	531506	1.46527e+07	2.59524e+06	5.5826e+06	5.12605e+06	64038.4	5071.01	410223	476459	131190	2.56716e+06	1.52665e+06	808020	15371.3	662856	15678.5	1.14064e+06	18011.3	84033.3	278243	10575	500914	23343.9	426644	141015	9112.95	19215.3	290306	26396.8	125458	72048.6	584325	65699.6
asc1_H5_A	asc1	H	A	2	5	72	1	Sample	476816	2.01421e+06	1.61677e+06	1.33135e+07	616940	565807	2.13045e+06	6.07467e+06	507943	1.54499e+07	2.64103e+06	6.92636e+06	717935	64689.7	9822.41	386902	477804	142529	2.6303e+06	411491	145184	19799.4	702198	66792.1	177685	34451.7	16810	276123	23686.4	315805	40765.8	368593	132196	13917.9	20395.3	216625	64965.2	130246	54873.9	719227	65459.9
asc1_H6_A	asc1	H	A	2	6	50	1	Sample	985379	2.79575e+06	1.5659e+06	1.75866e+07	670296	669500	2.22193e+06	6.06967e+06	573577	1.94434e+07	3.14004e+06	8.02031e+06	2.19261e+06	67940.9	10958.4	388935	523950	136270	3.0117e+06	768623	270397	21052.2	715805	120623	451276	63374.3	44696.9	310661	21353.2	136706	104818	494917	167780	17270.2	21042.4	44763.9	81484.5	171815	64668.3	813331	92168.2
asc1_L1_A	asc1	L	A	1	1	24	1	Sample	294783	2.16375e+06	2.50596e+06	1.48414e+07	28354.8	1697.31	284310	6.75917e+06	596399	1.78732e+07	3.46711e+06	5.15276e+06	5304.32	47099.1	9168.06	3727.93	442078	152133	1.55592e+06	714.814	0	3229.35	695118	3234.54	680.478	27923.6	0	281896	1002.85	254765	53655.4	204459	65885.2	9302.45	24262.2	0	7156.56	134055	157117	322514	17916.5
asc1_L2_A	asc1	L	A	1	2	126	2	Sample	243725	2.39255e+06	2.48618e+06	1.21916e+07	27410.4	2265.22	276159	6.37074e+06	614716	1.78799e+07	3.42227e+06	6.00381e+06	2752.7	74629.1	3724.97	1738.96	584826	220576	2.11857e+06	1565.66	0	1884.82	747823	14342.1	1099.84	21753.2	0	292607	1113.84	403923	26467.5	472008	154617	10718.3	20045.4	0	23003.2	140098	102459	388048	95362.9
asc1_L3_A	asc1	L	A	1	3	76	1	Sample	350105	3.30545e+06	3.51384e+06	1.5161e+07	49231.9	8285.4	384071	8.14142e+06	568223	2.35022e+07	4.06771e+06	9.1271e+06	2368.71	88732	8986.31	2319.03	678687	171408	3.31523e+06	765.649	0	5393.79	933319	40134.1	1679.28	27915.7	0	390314	2199.39	176724	227850	931956	317327	13492.9	22524.9	0	55805.4	164205	97136.3	485221	360347
asc1_L4_A	asc1	L	A	2	4	135	2	Sample	1.1518e+06	2.24854e+06	2.42799e+06	1.39089e+07	31832.5	2733.49	265152	6.10256e+06	406975	1.77869e+07	2.27355e+06	7.01196e+06	2392.79	55238.4	8726.54	2539.58	452520	134958	2.04277e+06	1070.36	0	3732	682629	110336	445.721	71403.6	0	259608	1608.11	343472	64336.4	391131	135650	14033.4	18867.3	0	78545.7	139417	112640	619327	73661.7
asc1_L5_A	asc1	L	A	2	5	167	2	Sample	778248	2.06054e+06	2.26149e+06	1.21523e+07	32219.1	2211.07	234440	6.52609e+06	425090	1.66889e+07	2.22511e+06	6.83616e+06	5071.86	53763.1	14826.2	5357.93	469741	183303	2.01526e+06	2534.56	0	3027.34	735602	91186.5	517.11	55947.6	0	254109	1504.41	336422	32360.2	351096	123799	15300.8	19401.7	0	67043.1	140078	41254	624113	39903.1
asc1_L6_A	asc1	L	A	2	6	55	1	Sample	864780	2.39237e+06	2.75526e+06	1.37017e+07	44892.7	3634.44	301993	6.08862e+06	369278	1.98313e+07	2.76231e+06	7.66838e+06	1641.22	71085.5	13169.1	2421.94	530422	122700	3.14995e+06	1255.26	302.336	5546.53	642850	121134	1918.96	54086.3	0	313120	2266.64	281498	78739.2	480585	170151	16092.7	16883.4	0	87907.7	132360	53459.1	625867	107553
gpa2_H1_A	gpa2	H	A	1	1	174	2	Sample	333390	824893	1.11409e+06	9.66674e+06	369126	197840	1.11511e+06	5.52471e+06	364591	5.89738e+06	1.42799e+06	3.34343e+06	5.79729e+06	41102.3	4688.98	904710	317039	83645.9	622064	2.5291e+06	972402	11237.2	2.09421e+06	10686.3	679592	22663.9	182149	262921	7890.22	277420	7825.02	506569	169703	4340.34	18556.8	95784.9	1615.39	141909	99199.5	504235	96460.8
gpa2_H2_A	gpa2	H	A	1	2	46	1	Sample	658801	588613	1.41928e+06	8.24362e+06	374979	213928	767104	3.49368e+06	467087	5.7113e+06	1.50243e+06	2.81628e+06	2.70522e+06	32267.6	1419.84	1.03159e+06	304372	74011	283072	1.36122e+06	437569	14797.2	1.63683e+06	59738	383770	44775.6	97875.8	242613	6273.05	403381	4432.63	412932	153307	6959.54	23711.5	417221	14018.4	115323	88418.2	375185	71918.3
gpa2_H3_A	gpa2	H	A	1	3	75	1	Sample	716516	669205	1.62043e+06	8.95309e+06	395665	216751	870169	4.16775e+06	515425	6.50337e+06	1.76762e+06	3.42373e+06	2.11196e+06	35995.8	5971.24	1.12038e+06	318441	80833.6	427554	938473	408427	15548.2	1.82538e+06	55326.2	273688	45498.5	73041.5	235598	7152.74	127894	5622.61	485114	161013	7117.98	24867.7	134423	18981.1	125596	121193	362991	82159.3
gpa2_H4_A	gpa2	H	A	2	4	18	1	Sample	787014	734536	1.24136e+06	7.49546e+06	305245	164411	727889	2.89659e+06	446205	6.4331e+06	1.79485e+06	3.70854e+06	842249	39625.6	8294.71	1.13094e+06	336404	69518.5	272413	526721	94684.7	10402.7	1.65714e+06	102782	93240.6	52759.5	28966.7	241402	9402.91	942523	4680.15	712785	238094	13053.4	20997.9	611816	30039.5	106510	50710.8	371051	184885
gpa2_H5_A	gpa2	H	A	2	5	102	2	Sample	998431	816442	1.27447e+06	1.00339e+07	341544	193168	986941	3.69785e+06	475696	6.05986e+06	1.9187e+06	4.61746e+06	4.8417e+06	47463.9	7458.51	1.50688e+06	360091	88797.7	535946	1.40843e+06	337680	9982.39	2.1476e+06	116486	283979	66563.4	81575.2	241975	5968.43	188065	8571.35	688127	222770	14547.9	24313.5	207346	37985.2	152569	57180.1	504052	149840
gpa2_H6_A	gpa2	H	A	2	6	150	2	Sample	446619	1.1412e+06	1.12582e+06	9.37021e+06	324729	193602	1.35489e+06	4.64145e+06	642795	7.90212e+06	2.18685e+06	4.79102e+06	1.16708e+07	54419.9	6938.34	1.22762e+06	401846	118079	547178	4.97663e+06	1.22752e+06	9140.3	2.29924e+06	54333.1	1.29097e+06	37737.8	368545	312635	5133.46	199830	9019.64	853507	298775	13561	30527.4	93964.6	28674.6	156418	16955.5	522238	230381
gpa2_L1_A	gpa2	L	A	1	1	61	1	Sample	340773	732105	1.28547e+06	7.08571e+06	59958.1	69547	128449	4.12497e+06	376530	5.72921e+06	1.40915e+06	3.22597e+06	9678.2	26429.5	6849.84	10645	260116	59771.6	262027	4999.05	0	1317.22	1.58608e+06	13153.3	1058.82	24724	0	229556	1768.8	483620	11912.5	412260	138584	3855.19	20986.4	0	3144.66	113351	92554.9	472417	62119.6
gpa2_L2_A	gpa2	L	A	1	2	133	2	Sample	739603	811056	1.2995e+06	7.83449e+06	74198.8	77566.9	178912	5.11002e+06	316063	6.2183e+06	1.43349e+06	4.89518e+06	12574	41310.8	2320.62	7332.36	284694	56742.6	282178	9311.38	0	1340.29	1.79331e+06	51778.7	252.673	45471.2	0	239720	1497.81	243956	12189.2	571780	184721	6500.76	19899.5	0	21135.9	121730	133391	431061	99300.4
gpa2_L3_A	gpa2	L	A	1	3	119	2	Sample	258332	861359	2.08021e+06	7.25192e+06	67444.2	70506.5	178669	5.21457e+06	544301	6.22806e+06	1.59064e+06	3.80535e+06	17977.6	40861.6	6802.38	12732.7	307907	71631.9	381972	16416.7	397.245	1523	1.74836e+06	9962.23	1709.07	19371.3	0	235332	1687.66	160878	6704	552609	186188	7107.07	29119.7	0	2805.13	130681	62757.9	466217	88593.7
gpa2_L4_A	gpa2	L	A	2	4	88	1	Sample	886072	982862	1.25869e+06	7.06206e+06	66644.6	77633.5	234612	4.47872e+06	438103	6.32866e+06	1.98577e+06	4.5837e+06	7362.04	45854.4	6545.06	12198.7	392425	95566.1	437971	3884.29	0	1064.28	1.82456e+06	84249.1	283.154	58395.8	0	228246	1502.05	91404.2	21650.4	668540	217909	9283.96	23044.4	0	23563.4	129966	123008	464303	153060
gpa2_L5_A	gpa2	L	A	2	5	184	2	Sample	334304	1.36677e+06	1.79368e+06	7.39755e+06	62989.5	52985.8	366052	4.95955e+06	515250	9.32397e+06	2.47758e+06	4.73961e+06	9215.45	73087.6	5106.59	22560.9	519314	154689	824488	6678.9	0	2057.57	2.29432e+06	13923.3	436.783	30095.7	0	345749	3004.64	224970	18393.3	969385	322856	11150.3	29575.8	0	12226.4	147100	91358.8	571888	270251
gpa2_L6_A	gpa2	L	A	2	6	22	1	Sample	956927	1.11851e+06	1.51322e+06	7.46575e+06	79573.2	104076	258932	3.57394e+06	528441	8.47357e+06	2.47819e+06	4.43463e+06	7646.9	50320.4	10779.6	11946.1	385561	89732.6	372800	1003.28	0	1348.61	2.02084e+06	148447	550.146	66975.4	0	300609	3468.91	269615	22522.6	1.04525e+06	354301	16167.4	24587.8	0	43594.4	134308	40036.5	489173	322257
gpr1_H1_A	gpr1	H	A	1	1	82	1	Sample	655962	645501	1.48287e+06	8.52993e+06	387062	197597	783685	4.48643e+06	459754	5.80714e+06	1.73221e+06	3.80792e+06	2.91544e+06	39220.1	4409.52	1.07642e+06	337061	79061.1	374341	1.6806e+06	469334	13102.3	1.78295e+06	40075.5	396806	39653.1	121797	229199	6564.94	160393	5862.7	585264	195374	5937.39	20998.3	117281	11039	129150	122964	313905	132793
gpr1_H2_A	gpr1	H	A	1	2	188	2	Sample	635380	768788	1.4023e+06	8.08665e+06	441095	212141	808390	4.65538e+06	420286	6.18828e+06	1.53244e+06	4.09141e+06	2.00198e+06	54669.8	10433.7	1.01112e+06	389049	112717	514827	1.43063e+06	334322	12240.2	2.02116e+06	95903.4	268682	45182.7	89324	255218	5851.05	249135	16666	887264	300451	12427.4	21303.2	207942	34863.8	154882	17440.9	400692	220881
gpr1_H3_A	gpr1	H	A	1	3	12	1	Sample	644753	620693	1.66639e+06	8.38508e+06	362520	223238	735571	3.23646e+06	621389	5.16729e+06	1.98375e+06	3.76859e+06	4.85917e+06	33418.3	2913.44	1.48243e+06	324324	80131.4	262735	1.82523e+06	363887	14103.1	1.81645e+06	76244.9	396475	53598.9	114690	203961	5638.55	206305	7546.77	697418	234102	9573.77	29256.7	234592	27389	143460	26843.8	317112	160284
gpr1_H4_A	gpr1	H	A	2	4	141	2	Sample	985500	960603	1.87907e+06	9.06611e+06	407050	219451	908402	4.2337e+06	505575	7.01694e+06	2.24678e+06	4.94052e+06	2.77505e+06	50656.7	9444	1.48409e+06	374893	94746.6	520511	1.26851e+06	348046	13066.6	2.37804e+06	120006	249775	73530.9	82275.2	255622	5980.27	169419	12493	877316	287587	16043.6	26294	152434	42364.5	162571	55964.7	386545	234739
gpr1_H5_A	gpr1	H	A	2	5	59	1	Sample	809954	775290	1.16013e+06	7.57885e+06	315256	172325	847906	4.03673e+06	384065	5.52236e+06	1.64631e+06	4.18838e+06	1.04963e+06	39145.7	1284.82	929353	311828	65468.1	408823	805308	110616	10210.2	1.69843e+06	78279.4	148916	50894.6	62723	240781	6390.45	291349	8108.35	616107	222195	10627.6	20750.7	158691	26242.4	110822	100080	298749	178315
gpr1_H6_A	gpr1	H	A	2	6	111	2	Sample	279481	864695	1.08431e+06	8.85342e+06	335339	203966	885301	6.14446e+06	320101	6.89717e+06	1.45754e+06	4.34656e+06	1.92576e+06	38726.6	5441.56	962351	283719	55692.9	406795	873034	165571	12675.4	1.98055e+06	6024.87	139778	21974.5	75387.3	236257	7200.84	137878	9728.7	646830	213804	7913.85	17531.4	149068	4109.45	123089	102470	336193	153774
gpr1_L1_A	gpr1	L	A	1	1	77	1	Sample	816006	840690	1.87162e+06	7.15816e+06	83961	83872	203661	4.21505e+06	506919	5.78738e+06	1.87271e+06	3.63627e+06	12989.3	39837.8	6805.54	14765.8	348764	84898.1	389763	9070.88	0	1450.65	1.77703e+06	68145.8	328.584	52015.1	0	229490	1623.15	89785.8	17336.2	700310	237395	9254.13	27574.7	0	19575.4	128598	127106	356968	176366
gpr1_L2_A	gpr1	L	A	1	2	175	2	Sample	1.05623e+06	1.01504e+06	1.92939e+06	8.06011e+06	100155	94222.7	254095	4.32022e+06	490611	6.98853e+06	2.00046e+06	5.23865e+06	44698.8	47877.3	8841.42	12979.2	356685	82334.9	661442	44066.3	3201.58	1844.01	2.12748e+06	122433	3585.33	70062.8	1301	266745	2008.93	245930	12487.5	850906	279942	13448.4	25208.9	0	37561.3	146828	77034.6	470972	227979
gpr1_L3_A	gpr1	L	A	1	3	17	1	Sample	434062	781662	1.89239e+06	6.89341e+06	89364.6	87075.1	202902	4.36438e+06	623978	6.06754e+06	1.87961e+06	2.64621e+06	26021.7	42522.2	10895.4	26683	393335	121222	489646	25560.2	705.033	2962.61	1.71847e+06	19580.1	4880.28	34424	832.1	219713	1491.8	178321	4516.31	596370	196276	7276.86	29897.3	0	4866.6	136859	109643	400039	137510
gpr1_L4_A	gpr1	L	A	2	4	131	2	Sample	969728	1.20863e+06	1.72339e+06	7.15315e+06	86335.1	87913.9	304999	4.03733e+06	500745	7.89512e+06	2.28823e+06	5.35284e+06	15273	52133.3	8202.09	22193.6	368919	82579.7	491693	13100.3	0	1058.61	1.98581e+06	135222	714.083	71524.2	0	260317	1973.42	163308	20882.1	954504	311034	15719.6	26341.5	0	39894.7	134490	75589.1	380102	284850
gpr1_L5_A	gpr1	L	A	2	5	33	1	Sample	354794	1.03023e+06	1.67622e+06	7.15099e+06	82450.1	99795.5	284494	5.06553e+06	426943	7.2972e+06	2.06225e+06	3.90879e+06	9282.72	44936.8	7935.32	12954.4	401897	115716	362909	6399.35	0	1744.64	1.98156e+06	15962.8	1205.51	27815.8	0	242603	1736.67	89800.1	21954.6	744236	256734	6836.21	22229.2	0	4781.99	129994	123712	351517	197894
gpr1_L6_A	gpr1	L	A	2	6	105	2	Sample	1.02582e+06	1.02369e+06	1.8123e+06	6.91854e+06	95560.6	97430	240804	4.6889e+06	355042	6.1994e+06	1.70471e+06	5.48875e+06	24991.5	49115.4	9861.83	7260	368485	107100	542634	17212.6	2449.94	184.233	2.00512e+06	122445	1598.49	70513.1	289.463	223131	1688.41	189147	14584.1	826683	292727	14635	19406.4	0	48482.3	136308	76950.2	388092	236082
WT_H1_A	WT	H	A	1	1	132	2	Sample	561406	991559	2.23809e+06	1.36893e+07	482220	358276	1.40467e+06	3.29674e+06	520683	8.55633e+06	2.14233e+06	3.05436e+06	1.07153e+07	40163.1	7268.31	1.17456e+06	298470	61607.9	586646	3.46839e+06	778398	19815.7	1.8674e+06	37560.2	972169	37413.3	97646.9	235647	13390.5	264839	8487.56	503610	169882	7280.36	25241.8	231539	9140.49	142153	61859.1	1.06328e+06	78826.5
WT_H2_A	WT	H	A	1	2	27	1	Sample	483851	690879	1.59316e+06	1.07881e+07	517376	187368	1.1295e+06	2.83809e+06	401340	7.90621e+06	1.74672e+06	2.64093e+06	4.65173e+06	36245.6	6935.01	688088	270399	54835.5	577915	1.7074e+06	534336	23150.1	1.44748e+06	34862.4	749430	32808.7	62235.7	225997	6857.57	337298	5285.42	354507	126358	6280.62	19710.6	309614	8587.68	121498	57616.4	783433	52294.9
WT_H3_A	WT	H	A	1	3	176	2	Sample	432323	873829	1.79783e+06	1.29142e+07	458200	148511	1.43085e+06	4.17446e+06	419256	7.43915e+06	1.75396e+06	3.89157e+06	1.14987e+07	36338.9	3277.11	848352	245260	36582.7	829288	3.90729e+06	1.12865e+06	19214.9	1.87854e+06	18132.9	1.35364e+06	26501.2	138116	269118	9181.23	282535	7912.73	584592	184615	5643.45	20235.1	122489	1688.29	158700	66964.7	1.13396e+06	97818.3
WT_H4_A	WT	H	A	2	4	103	2	Sample	886216	1.30228e+06	1.63234e+06	1.50575e+07	435799	416727	1.71614e+06	3.94944e+06	378833	9.84578e+06	1.91524e+06	4.93502e+06	9.18061e+06	44419	5616.12	781290	292775	53457.8	959835	2.73267e+06	731095	21835.5	1.68027e+06	130449	885318	61697.8	103411	299488	23069.1	154767	12737.9	539020	183111	11971.3	20419.7	129464	31069.7	166992	45415.8	1.06196e+06	69072.4
WT_H5_A	WT	H	A	2	5	57	1	Sample	580830	916889	1.34141e+06	1.13932e+07	532775	480411	1.13657e+06	2.31337e+06	286161	8.28102e+06	1.52157e+06	3.62803e+06	258983	40029.8	6040.25	476841	261530	38257.7	957019	187649	11159.8	26464.8	1.19424e+06	105021	24528.1	38082.8	5942.43	228938	33646.4	565504	34256.1	481183	157188	11758.1	11942.1	479105	23603.9	111446	22362.7	824876	113465
WT_H6_A	WT	H	A	2	6	94	1	Sample	795882	1.10604e+06	1.3714e+06	1.19813e+07	446554	458040	1.36556e+06	3.24882e+06	366650	8.89828e+06	1.69715e+06	3.48627e+06	5.8495e+06	39956.6	3280.29	410377	267135	46013.3	1.08464e+06	2.17999e+06	565655	22298.1	1.29126e+06	86299.5	923509	47238	90659.6	260759	21534.9	348079	16617.7	349092	119513	9771.92	18847.3	94467.3	27019.4	115294	71980.4	823126	52412.7
WT_L1_A	WT	L	A	1	1	108	2	Sample	183495	1.20527e+06	2.67559e+06	1.12524e+07	25013.1	11526.1	113248	3.69413e+06	463808	8.58547e+06	2.08296e+06	2.9082e+06	20182.8	37195.2	7764.94	6530.47	251379	50940.5	955655	16484	1801.44	2184.83	1.53256e+06	10576.8	2037.87	13756.1	0	241221	1741.76	158283	7043.4	355017	116475	9323.67	22610.4	0	4883.84	145289	33464.5	1.23104e+06	41131.9
WT_L2_A	WT	L	A	1	2	161	2	Sample	839057	1.32874e+06	3.36442e+06	1.24447e+07	25837.6	7758.73	147441	3.73083e+06	498839	9.97386e+06	2.13543e+06	4.77743e+06	16899.8	47954.1	7589.93	2813.19	322122	67523.6	1.04584e+06	6399.86	611.825	2785.68	1.96793e+06	121779	2158.41	59764.5	0	286981	2007.24	186324	18981.9	715706	230267	14327.6	25116	0	33888.1	158686	43308.7	1.34287e+06	132212
WT_L3_A	WT	L	A	1	3	23	1	Sample	716930	1.30455e+06	2.80967e+06	1.1061e+07	31410.6	14574.2	129231	3.31063e+06	518806	1.28502e+07	2.32836e+06	3.12215e+06	4167.28	43488.8	8867.28	7637.68	379024	93764.7	794970	1404.98	0	3299.67	1.58061e+06	71579.3	1032.44	52502	0	316810	2582.11	131567	20873.1	425334	144178	9651.21	23789.9	0	15555.2	129359	76908.9	1.30676e+06	59113.7
WT_L4_A	WT	L	A	2	4	138	2	Sample	589407	1.52363e+06	2.60286e+06	1.28712e+07	39620.7	5353.64	195405	5.06837e+06	340747	1.2962e+07	2.0235e+06	4.86645e+06	2561.37	44899.4	4930.87	5359.76	310380	59906.8	1.60625e+06	1200.89	0	4744.79	1.59189e+06	25606.8	1117.91	36056.1	0	276498	2314.43	179817	29690.3	498418	167250	6620.52	19326.2	0	10381.8	143901	126931	1.11733e+06	81262.8
WT_L5_A	WT	L	A	2	5	40	1	Sample	624778	1.44779e+06	2.42926e+06	1.2034e+07	42247.8	9045.95	171122	4.1323e+06	365242	1.30262e+07	2.1478e+06	3.64885e+06	1513.54	46280.8	6871.02	4553.2	343417	80075.9	1.08458e+06	360.653	0	4949.99	1.44735e+06	38298.7	936.911	37157.5	0	292434	2856.62	103824	52812.4	327941	112872	8361.59	20440.7	5793.47	16379	119738	95995.1	1.06452e+06	39002.3
WT_L6_A	WT	L	A	2	6	95	1	Sample	696316	1.23738e+06	2.53328e+06	1.05338e+07	32971.9	3912.92	146910	3.57199e+06	404336	9.63835e+06	2.0489e+06	4.09313e+06	13656.9	41395.5	4338.4	3396.83	317248	68146.4	1.98473e+06	6379.05	959.48	3736.31	1.31089e+06	68107.4	2900.77	42113.7	0	243529	1343.29	213328	37636.3	415739	140509	8838.31	22855.4	0	24617	110990	75315.6	752579	70812
[truncated: 2,356 more columns]
