# Supplementary material for: Multi-omics analysis of glucose-mediated signaling by a moonlighting Gβ protein Asc1/RACK1
Source: PLoS Genet. 2021 Jul 2;17(7):e1009640. doi: 10.1371/journal.pgen.1009640 (PMC8282090; doi:10.1371/journal.pgen.1009640)
Supplement: S7 Table — (CSV) [file pgen.1009640.s022.csv]

intersect.up		intersect.dn		antag.asc1.up		antag.gpa2.up		asc1.uni.up		asc1.uni.dn		gpa2.uni.up		gpa2.uni.dn
YBR033W		YBL054W		YAL054C		YBL009W		YAL061W		YAL003W		SRG1		ETS1-1
YBR208C		YBR025C		YBL086C		YBL024W		YBL015W		YAL019W		YAL007C		ETS1-2
YCL025C		YBR104W		YBR043C		YBR078W		YBR157C		YAL025C		YAL012W		IRT1
YEL063C		YDR222W		YBR045C		YCR016W		YBR203W		YAL036C		YAL023C		ITS1-1
YFL021W		YER082C		YBR050C		YCR034W		YBR214W		YAL038W		YAL024C		ITS1-2
YGR121C		YGR159C		YBR298C		YCR065W		YBR285W		YBL004W		YAL040C		RDN58-1
YGR122W		YGR189C		YCR005C		YDR091C		YCR100C		YBL027W		YAR018C		RDN58-2
YHL016C		YGR271C-A		YCR091W		YDR507C		YDL048C		YBL028C		YBL010C		YAL005C
YHL024W		YJL200C		YDL079C		YER001W		YDL194W		YBL039C		YBL020W		YAL034C
YHR033W		YJR154W		YDL214C		YGL008C		YDR009W		YBL072C		YBL023C		YAL060W
YIR029W		YKL143W		YDR111C		YGL012W		YDR018C		YBL076C		YBL040C		YAL063C
YIR032C		YLR130C		YDR133C		YGL099W		YDR040C		YBL087C		YBL042C		YAR042W
YJR048W		YML043C		YDR216W		YGR173W		YDR090C		YBL092W		YBL059W		YAR050W
YJR152W		YML116W		YDR277C		YHL040C		YDR096W		YBR048W		YBL063W		YBL003C
YKR039W		YMR185W		YDR406W		YHR062C		YDR119W-A		YBR084C-A		YBL097W		YBL005W-B
YLR257W		YMR217W		YEL057C		YIL078W		YDR225W		YBR084W		YBR007C		YBL043W
YNL142W		YNL075W		YER015W		YJL158C		YDR242W		YBR093C		YBR023C		YBL049W
YOL126C		YNR053C		YER035W		YJL181W		YDR256C		YBR142W		YBR029C		YBL067C
YOR348C		YOL124C		YFL052W		YJL189W		YDR384C		YBR155W		YBR038W		YBL075C
YOR375C		YOR287C		YFL054C		YKL068W-A		YEL011W		YBR162C		YBR061C		YBL084C
YPL061W		YOR303W		YFR015C		YKR059W		YER054C		YBR181C		YBR079C		YBL088C
YPL111W				YFR017C		YKR081C		YER067W		YBR189W		YBR088C		YBL093C
				YGL062W		YLR084C		YFL036W		YBR191W		YBR096W		YBL101C
				YGR127W		YLR183C		YGL035C		YBR196C		YBR106W		YBL106C
				YGR205W		YLR342W		YGL205W		YBR213W		YBR121C		YBR049C
				YGR236C		YLR432W		YGL237C		YBR247C		YBR138C		YBR059C
				YGR243W		YML022W		YGR067C		YBR249C		YBR175W		YBR063C
				YGR289C		YML123C		YGR161C		YBR267W		YBR177C		YBR065C
				YHL020C		YMR015C		YGR161W-C		YCL036W		YBR187W		YBR067C
				YHR087W		YMR307W		YHR160C		YCL037C		YBR220C		YBR068C
				YHR092C		YMR318C		YIL055C		YCL054W		YBR233W		YBR071W
				YHR097C		YNL209W		YIL162W		YCL059C		YBR281C		YBR086C
				YHR105W		YOL007C		YJR019C		YCR031C		YCL024W		YBR101C
				YJL133C-A		YOR074C		YKL085W		YCR057C		YCL029C		YBR105C
				YKL062W		YPR074C		YKL093W		YCR072C		YCL045C		YBR126C
				YKL109W		YPR110C		YKL148C		YCR087C-A		YCL061C		YBR126W-A
				YKR075C		YPR119W		YKL187C		YDL003W		YCL063W		YBR126W-B
				YLR258W				YKL188C		YDL014W		YCR002C		YBR140C
				YLR267W				YKL217W		YDL031W		YCR003W		YBR145W
				YLR312C				YKR093W		YDL051W		YCR015C		YBR156C
				YML054C				YLL038C		YDL055C		YCR044C		YBR158W
				YMR011W				YLR094C		YDL060W		YCR067C		YBR169C
				YMR056C				YLR142W		YDL061C		YCR081W		YBR225W
				YMR084W				YLR438W		YDL063C		YCR092C		YBR230C
				YMR107W				YMR081C		YDL075W		YCR098C		YBR242W
				YMR194C-B				YMR251W		YDL081C		YDL059C		YBR270C
				YMR195W				YMR280C		YDL082W		YDL093W		YBR278W
				YNL009W				YNR002C		YDL083C		YDL103C		YBR279W
				YNL030W				YOR062C		YDL112W		YDL104C		YBR280C
				YNL093W				YOR084W		YDL130W		YDL146W		YBR297W
				YNL144C				YOR134W		YDL136W		YDL156W		YCL030C
				YNL194C				YOR179C		YDL148C		YDL192W		YCL035C
				YNL195C				YOR273C		YDL150W		YDL198C		YCL040W
				YOR019W				YOR328W		YDL153C		YDL225W		YCL042W
				YOR173W				YPL054W		YDL167C		YDL226C		YCL049C
				YOR220W				YPL113C		YDL191W		YDL236W		YCL050C
				YPL026C				YPL147W		YDL208W		YDL240W		YCR004C
				YPR001W				YPL265W		YDL213C		YDR023W		YCR008W
				YPR002W				YPR065W		YDL229W		YDR038C		YCR014C
				YPR006C				YPR093C		YDR012W		YDR093W		YCR021C
				YPR013C				YPR151C		YDR025W		YDR098C-B		YCR054C
				YPR030W						YDR033W		YDR180W		YDL006W
										YDR037W		YDR213W		YDL020C
										YDR060W		YDR235W		YDL025C
										YDR064W		YDR257C		YDL039C
										YDR083W		YDR268W		YDL054C
										YDR087C		YDR300C		YDL070W
										YDR101C		YDR325W		YDL078C
										YDR120C		YDR326C		YDL085W
										YDR144C		YDR341C		YDL130W-A
										YDR158W		YDR348C		YDL140C
										YDR165W		YDR353W		YDL179W
										YDR184C		YDR380W		YDL197C
										YDR261C		YDR407C		YDL204W
										YDR299W		YDR415C		YDL222C
										YDR309C		YDR416W		YDL223C
										YDR321W		YDR440W		YDR006C
										YDR324C		YDR451C		YDR011W
										YDR365C		YDR502C		YDR021W
										YDR382W		YDR524C-B		YDR054C
										YDR395W		YDR528W		YDR055W
										YDR398W		YEL001C		YDR067C
										YDR412W		YEL020W-A		YDR070C
										YDR418W		YEL022W		YDR105C
										YDR447C		YEL032W		YDR143C
										YDR449C		YEL046C		YDR151C
										YDR450W		YEL064C		YDR171W
										YDR465C		YEL065W		YDR173C
										YDR471W		YER003C		YDR186C
										YDR496C		YER007C-A		YDR208W
										YDR500C		YER031C		YDR214W
										YEL026W		YER032W		YDR223W
										YEL054C		YER042W		YDR244W
										YEL055C		YER043C		YDR247W
										YER006W		YER064C		YDR258C
										YER049W		YER075C		YDR262W
										YER052C		YER090W		YDR273W
										YER055C		YER091C		YDR293C
										YER056C-A		YER092W		YDR313C
										YER069W		YER111C		YDR342C
										YER070W		YER134C		YDR435C
										YER072W		YER145C		YDR457W
										YER074W		YER156C		YDR463W
										YER081W		YER157W		YDR480W
										YER102W		YER158C		YDR505C
										YER117W		YER168C		YDR516C
										YER118C		YFL001W		YDR530C
										YER126C		YFL008W		YDR538W
										YER127W		YFL017C		YEL030W
										YER131W		YFL022C		YEL038W
										YFL034C-A		YFR011C		YEL039C
										YFR031C-A		YFR028C		YER033C
										YFR032C-A		YFR031C		YER045C
										YGL029W		YFR033C		YER053C
										YGL030W		YFR051C		YER101C
										YGL031C		YFR055W		YER116C
										YGL076C		YGL001C		YER121W
										YGL078C		YGL009C		YER123W
										YGL103W		YGL020C		YER150W
										YGL111W		YGL021W		YER169W
										YGL120C		YGL038C		YFL016C
										YGL123W		YGL067W		YFL056C
										YGL135W		YGL097W		YFR014C
										YGL147C		YGL126W		YFR040W
										YGL148W		YGL246C		YFR047C
										YGL171W		YGR014W		YFR053C
										YGL189C		YGR021W		YGL014W
										YGR027C		YGR040W		YGL037C
										YGR034W		YGR054W		YGL055W
										YGR085C		YGR055W		YGL056C
										YGR090W		YGR060W		YGL058W
										YGR103W		YGR063C		YGL080W
										YGR123C		YGR084C		YGL096W
										YGR128C		YGR108W		YGL117W
										YGR145W		YGR152C		YGL158W
										YGR148C		YGR169C		YGL162W
										YGR158C		YGR179C		YGR008C
										YGR162W		YGR185C		YGR027W-B
										YGR200C		YGR194C		YGR032W
										YGR214W		YGR208W		YGR038C-B
										YGR245C		YGR264C		YGR043C
										YGR283C		YGR285C		YGR052W
										YHL011C		YHL004W		YGR086C
										YHL015W		YHR007C		YGR138C
										YHL033C		YHR013C		YGR146C
										YHL036W		YHR025W		YGR193C
										YHR010W		YHR041C		YGR197C
										YHR019C		YHR063C		YGR230W
										YHR020W		YHR100C		YGR248W
										YHR021C		YHR123W		YGR279C
										YHR040W		YHR127W		YGR280C
										YHR052W		YHR137W		YGR286C
										YHR065C		YHR163W		YGR288W
										YHR066W		YHR172W		YHL008C
										YHR068W		YHR174W		YHL032C
										YHR088W		YHR179W		YHR071W
										YHR089C		YHR183W		YHR080C
										YHR141C		YHR208W		YHR081W
										YHR148W		YIL064W		YHR099W
										YHR149C		YIL121W		YHR132W-A
										YHR154W		YIL123W		YHR150W
										YHR169W		YIL128W		YHR161C
										YHR170W		YIL145C		YHR162W
										YHR197W		YIL150C		YHR165C
										YHR203C		YIR017C		YHR195W
										YIL018W		YIR021W		YHR211W
										YIL019W		YIR031C		YIL033C
										YIL052C		YJL030W		YIL036W
										YIL053W		YJL051W		YIL059C
										YIL069C		YJL060W		YIL083C
										YIL074C		YJL062W		YIL087C
										YIL079C		YJL072C		YIL107C
										YIL091C		YJL074C		YIL130W
										YIL103W		YJL080C		YIL136W
										YIL127C		YJL102W		YIL143C
										YIL133C		YJL110C		YIL146C
										YIL140W		YJL129C		YIL152W
										YIL148W		YJL157C		YIL155C
										YIR012W		YJL168C		YIL160C
										YIR026C		YJL171C		YIL164C
										YJL033W		YJL183W		YIR019C
										YJL050W		YJL192C		YJL016W
										YJL069C		YJL196C		YJL023C
										YJL109C		YJL198W		YJL034W
										YJL122W		YJL204C		YJL056C
										YJL136C		YJL208C		YJL094C
										YJL148W		YJL222W		YJL100W
										YJL177W		YJR003C		YJL141C
										YJL187C		YJR009C		YJL142C
										YJL190C		YJR011C		YJL153C
										YJR002W		YJR016C		YJR008W
										YJR010W		YJR024C		YJR029W
										YJR041C		YJR030C		YJR039W
										YJR054W		YJR031C		YJR045C
										YJR094W-A		YJR043C		YJR050W
										YJR123W		YJR069C		YJR056C
										YJR124C		YJR105W		YJR078W
										YJR137C		YJR140C		YJR109C
										YJR145C		YJR143C		YJR111C
										YKL001C		YKL017C		YJR115W
										YKL006W		YKL096W		YJR149W
										YKL014C		YKL113C		YJR155W
										YKL056C		YKL128C		YKL005C
										YKL081W		YKL159C		YKL020C
										YKL099C		YKL165C		YKL023W
										YKL101W		YKL194C		YKL026C
										YKL144C		YKL212W		YKL032C
										YKL161C		YKR013W		YKL043W
										YKL172W		YKR016W		YKL050C
										YKL180W		YKR027W		YKL054C
										YKL181W		YKR030W		YKL068W
										YKL216W		YKR082W		YKL088W
										YKR056W		YLL021W		YKL091C
										YKR057W		YLL061W		YKL107W
										YKR061W		YLR008C		YKL110C
										YKR069W		YLR032W		YKL124W
										YKR079C		YLR039C		YKL125W
										YKR091W		YLR044C		YKL149C
										YKR094C		YLR051C		YKL150W
										YLL008W		YLR057W		YKL151C
										YLL011W		YLR060W		YKL163W
										YLL034C		YLR066W		YKL164C
										YLL035W		YLR083C		YKL185W
										YLL045C		YLR133W		YKL191W
										YLR002C		YLR180W		YKL198C
										YLR003C		YLR190W		YKL204W
										YLR009W		YLR210W		YKL218C
										YLR029C		YLR212C		YKL220C
										YLR048W		YLR214W		YKR009C
										YLR061W		YLR237W		YKR049C
										YLR068W		YLR251W		YKR058W
										YLR073C		YLR274W		YKR071C
										YLR075W		YLR285W		YKR072C
										YLR092W		YLR294C		YKR096W
										YLR103C		YLR303W		YKR099W
										YLR106C		YLR313C		YKR102W
										YLR129W		YLR314C		YKR103W
										YLR150W		YML006C		YLL024C
										YLR167W		YML008C		YLL026W
										YLR175W		YML014W		YLL027W
										YLR179C		YML038C		YLL028W
										YLR185W		YML052W		YLL040C
										YLR186W		YML055W		YLL052C
										YLR196W		YML059C		YLL053C
										YLR197W		YML103C		YLR023C
										YLR221C		YML104C		YLR064W
										YLR222C		YML124C		YLR074C
										YLR249W		YML126C		YLR079W
										YLR264W		YML127W		YLR087C
										YLR276C		YMR013C		YLR116W
										YLR287C		YMR058W		YLR194C
										YLR325C		YMR109W		YLR216C
										YLR333C		YMR166C		YLR219W
										YLR340W		YMR173W		YLR259C
										YLR344W		YMR173W-A		YLR271W
										YLR364W		YMR184W		YLR284C
										YLR372W		YMR198W		YLR347C
										YLR401C		YMR199W		YLR356W
										YLR406C		YMR202W		YLR359W
										YLR409C		YMR204C		YLR413W
										YLR435W		YMR214W		YML004C
										YLR441C		YMR260C		YML034W
										YLR448W		YMR275C		YML035C
										YLR449W		YMR295C		YML042W
										YLR452C		YMR296C		YML113W
										YML018C		YNL010W		YML118W
										YML024W		YNL011C		YML128C
										YML026C		YNL021W		YML130C
										YML056C		YNL082W		YMR006C
										YML060W		YNL102W		YMR008C
										YML063W		YNL123W		YMR020W
										YML073C		YNL166C		YMR031C
										YML093W		YNL225C		YMR043W
										YML096W		YNL233W		YMR045C
										YML106W		YNL236W		YMR050C
										YMR014W		YNL263C		YMR085W
										YMR049C		YNL273W		YMR105C
										YMR078C		YNL277W		YMR108W
										YMR093W		YNL283C		YMR110C
										YMR128W		YNL289W		YMR114C
										YMR131C		YNL292W		YMR135C
										YMR142C		YNL298W		YMR136W
										YMR143W		YNR038W		YMR165C
										YMR215W		YNR040W		YMR169C
										YMR229C		YNR041C		YMR174C
										YMR230W		YNR043W		YMR176W
										YMR239C		YOL022C		YMR180C
										YMR242C		YOL031C		YMR186W
										YMR259C		YOL052C		YMR206W
										YMR269W		YOL061W		YMR211W
										YMR290C		YOL076W		YMR213W
										YMR305C		YOL086W-A		YMR246W
										YNL002C		YOL090W		YMR250W
										YNL061W		YOL105C		YMR251W-A
										YNL062C		YOL119C		YMR291W
										YNL069C		YOR073W		YMR297W
										YNL096C		YOR079C		YMR310C
										YNL110C		YOR143C		YMR311C
										YNL119W		YOR198C		YNL006W
										YNL132W		YOR233W		YNL007C
										YNL162W		YOR250C		YNL036W
										YNL175C		YOR254C		YNL063W
										YNL178W		YOR286W		YNL064C
										YNL182C		YOR301W		YNL065W
										YNL221C		YOR305W		YNL077W
										YNL247W		YOR321W		YNL088W
										YNL248C		YOR326W		YNL098C
										YNL300W		YOR361C		YNL115C
										YNL302C		YPL032C		YNL173C
										YNL308C		YPL097W		YNL200C
										YNL313C		YPL103C		YNL216W
										YNR012W		YPL128C		YNL240C
										YNR054C		YPL153C		YNL251C
										YOL010W		YPL155C		YNL268W
										YOL028C		YPL156C		YNL281W
										YOL029C		YPL160W		YNL322C
										YOL039W		YPL172C		YNL327W
										YOL040C		YPL175W		YNR001C
										YOL041C		YPL207W		YNR016C
										YOL077C		YPL208W		YNR034W
										YOL093W		YPL227C		YNR034W-A
										YOL120C		YPL246C		YNR051C
										YOL121C		YPL253C		YNR067C
										YOL125W		YPR018W		YNR068C
										YOL127W		YPR021C		YNR069C
										YOL144W		YPR033C		YOL011W
										YOR004W		YPR047W		YOL032W
										YOR056C		YPR051W		YOL036W
										YOR091W		YPR058W		YOL045W
										YOR095C		YPR068C		YOL048C
										YOR096W		YPR073C		YOL059W
										YOR108W		YPR082C		YOL081W
										YOR206W		YPR124W		YOL086C
										YOR224C		YPR128C		YOL115W
										YOR234C		YPR138C		YOL123W
										YOR243C		YPR141C		YOL130W
										YOR247W		YPR145W		YOL147C
										YOR260W		YPR159W		YOL155C
										YOR272W		YPR186C		YOR007C
										YOR293W				YOR009W
										YOR294W				YOR011W
										YOR309C				YOR020C
										YOR310C				YOR027W
										YOR312C				YOR047C
										YOR315W				YOR054C
										YOR337W				YOR092W
										YOR340C				YOR101W
										YOR341W				YOR107W
										YOR355W				YOR119C
										YOR369C				YOR128C
										YPL012W				YOR176W
										YPL018W				YOR204W
										YPL019C				YOR222W
										YPL043W				YOR231W
										YPL075W				YOR259C
										YPL079W				YOR264W
										YPL081W				YOR267C
										YPL086C				YOR285W
										YPL088W				YOR298C-A
										YPL090C				YOR306C
										YPL093W				YOR317W
										YPL126W				YOR342C
										YPL131W				YOR344C
										YPL143W				YOR360C
										YPL146C				YOR374W
										YPL183C				YOR389W
										YPL198W				YPL016W
										YPL211W				YPL036W
										YPL217C				YPL038W
										YPL220W				YPL057C
										YPL226W				YPL058C
										YPL245W				YPL100W
										YPL249C-A				YPL106C
										YPL256C				YPL119C
										YPL266W				YPL133C
										YPL273W				YPL135W
										YPR010C				YPL140C
										YPR043W				YPL151C
										YPR102C				YPL152W
										YPR112C				YPL158C
										YPR132W				YPL186C
										YPR137W				YPL202C
										YPR174C				YPL229W
										YPR175W				YPL230W
														YPL240C
														YPL268W
														YPR036W-A
														YPR061C
														YPR133C
														YPR156C
														YPR157W
														YPR158W
														YPR158W-B
														YPR160W
														YPR184W
														YPR199C
