# Supplementary material for: Multi-omics analysis of glucose-mediated signaling by a moonlighting Gβ protein Asc1/RACK1
Source: PLoS Genet. 2021 Jul 2;17(7):e1009640. doi: 10.1371/journal.pgen.1009640 (PMC8282090; doi:10.1371/journal.pgen.1009640)
Supplement: S9 Table — Sheet 1: Fold induction data for concentration analysis. Sheet 2: Induction difference data for sensitivity analysis. Sheet 3: Benjamini-Hochberg corrected Mann–Whitney U test results for concentration analysis. Sheet 4: Benjamini-Hochberg corrected Mann–Whitney U test results for sensitivity analysis. (XLSX) [file pgen.1009640.s024.xlsx]

## Sheet: Concentration-Fold Induction
	wt	asc1	gpa2	gpr1
YCL025C	1.0033	3.01073	2.88186	3.135
YGR121C	1.00206	1.78336	3.36398	3.07968
YIR029W	1.00193	2.14063	3.50955	3.37334
YOR375C	1.01206	2.49278	1.3843	1.30363

## Sheet: Sensitivity-Induction Diff.
	wt	asc1	gpa2	gpr1
YCL025C	0.00189323	2.16817	1.92324	2.50957
YGR121C	-0.000242906	1.02385	2.64376	2.10569
YIR029W	0.000140186	1.23437	1.90887	1.7686
YOR375C	-0.00407594	1.19379	1.19164	1.15483

## Sheet: Conc. Mann-Whitney U tests
	asc1	gpa2	gpr1
YCL025C	0.0314286	0.0342857	0.0342857
YGR121C	0.242857	0.0571429	0.0342857
YIR029W	0.133333	0.133333	0.0979592
YOR375C	0.0342857	0.242857	0.242857

## Sheet: Sensitivity Mann-Whitney U test
	asc1	gpa2	gpr1
YCL025C	0.0285714	0.0285714	0.0285714
YGR121C	0.187013	0.0285714	0.0285714
YIR029W	0.0285714	0.0857143	0.187013
YOR375C	0.242857	0.133333	0.0857143
